# Supplementary material for: Floral volatiles evoke partially similar responses in both florivores and pollinators and are correlated with non-volatile reward chemicals
Source: Ann Bot. 2023 May 23;132(1):1–14. doi: 10.1093/aob/mcad064 (PMC10550281; doi:10.1093/aob/mcad064)
Supplement: mcad064_suppl_Supplementary_Data [file mcad064_suppl_supplementary_data.xlsx]

## Sheet: S1
Compound	Plant	Genus	Insect order	Insect species	Insect function	Detection	GC-EAD or EAG or SCR/SSR	Physio_resp	Physio_No_resp	Behaviour_test	Behaviour choice	Behaviour_pos	Behaviour_neg	No_behav_reps	Reference (doi TBA)
Indole	Cucurbita maxima	Cucurbita	Coleoptera	Diabrotica undecimpunctata	Florivore		1	1	0		NA	0	0	0	Andersen and Metcalf, 1986 doi: 10.1007/BF01012102
2-phenylethanol	Brassica napus	Brassica	Coleoptera	Meligethes aeneus	Florivore	EAG, GC-EAG	1	1	0		NA	0	0	0	Bartlett et. al, 2004 doi: 10.1023/B:JOEC.0000028458.66738.e1
3-hexenyl acetate	Brassica napus	Brassica	Coleoptera	Meligethes aeneus	Florivore	EAG, GC-EAG	1	1	0		NA	0	0	0	Bartlett et. al, 2004 doi: 10.1023/B:JOEC.0000028458.66738.e1
Benzaldehyde	Brassica napus	Brassica	Coleoptera	Meligethes aeneus	Florivore	EAG, GC-EAG	1	1	0		NA	0	0	0	Bartlett et. al, 2004 doi: 10.1023/B:JOEC.0000028458.66738.e1
Methyl salicylate	Brassica napus	Brassica	Coleoptera	Meligethes aeneus	Florivore	EAG, GC-EAG	1	1	0		NA	0	0	0	Bartlett et. al, 2004 doi: 10.1023/B:JOEC.0000028458.66738.e1
Phenylacetaldehyde	Brassica napus	Brassica	Coleoptera	Meligethes aeneus	Florivore	EAG, GC-EAG	1	1	0		+	1	0	0	Bartlett et. al, 2004 doi: 10.1023/B:JOEC.0000028458.66738.e1
2-phenethyl isothiocyanate	Brassica napus	Brassica	Coleoptera	Meligethes aeneus	Florivore	Behaviour	1	1	0	Trap (choice)	+	1	0	0	Bartlett et. al, 2004 doi: 10.1023/B:JOEC.0000028458.66738.e1
Farnesene	Brassica napus	Brassica	Coleoptera	Meligethes aeneus	Florivore		NA	0	0	Olfactometry	0	0	0	1	Cook et. al, 2002 doi: 10.1007/s11829-007-9004-5
Indole	Brassica napus	Brassica	Coleoptera	Meligethes aeneus	Florivore	Behaviour	1	1	0	Olfactometry	+	1	0	0	Cook et. al, 2002 doi: 10.1007/s11829-007-9004-5
Phenylacetaldehyde	Brassica napus	Brassica	Coleoptera	Meligethes aeneus	Florivore	Behaviour	1	1	0	Olfactometry	+	1	0	0	Cook et. al, 2002 doi: 10.1007/s11829-007-9004-5
US1	Brassica rapa	Brassica	Hymenoptera	Apis mellifera	Pollinator	GC-EAD	0	0	1		NA	0	0	0	Mas et. al, 2018 doi: 10.1002/jsfa.8967; Mas et. al 2020 doi: 10.1016/j.jinsphys.2019.104002
US2	Brassica rapa	Brassica	Hymenoptera	Apis mellifera	Pollinator	GC-EAD	0	0	1		NA	0	0	0	Mas et. al, 2018 doi: 10.1002/jsfa.8967; Mas et. al 2020 doi: 10.1016/j.jinsphys.2019.104002
2-aminobenzaldehyde	Brassica rapa	Brassica	Hymenoptera	Apis mellifera	Pollinator	EAG, GC-EAD	1	1	0	PER	+	1	0	0	Mas et. al, 2018 doi: 10.1002/jsfa.8967; Mas et. al 2020 doi: 10.1016/j.jinsphys.2019.104002
Benzaldehyde	Brassica rapa	Brassica	Hymenoptera	Apis mellifera	Pollinator	EAG, GC-EAD	1	1	0	PER	+	1	0	0	Mas et. al, 2018 doi: 10.1002/jsfa.8967; Mas et. al 2020 doi: 10.1016/j.jinsphys.2019.104002
Decanal	Brassica rapa	Brassica	Hymenoptera	Apis mellifera	Pollinator	EAG, GC-EAD	1	1	0	PER	-	0	1	0	Mas et. al, 2018 doi: 10.1002/jsfa.8967; Mas et. al 2020 doi: 10.1016/j.jinsphys.2019.104002
Nonanal	Brassica rapa	Brassica	Hymenoptera	Apis mellifera	Pollinator	EAG, GC-EAD	1	1	0	PER	+	1	0	0	Mas et. al, 2018 doi: 10.1002/jsfa.8967; Mas et. al 2020 doi: 10.1016/j.jinsphys.2019.104002
2-phenylethanol	Brassica rapa	Brassica	Lepidoptera	Pieris rapae	Pollinator	EAG	1	1	0	PER, choice	+	1	0	0	Ômura et. al, 1999 doi: 10.1023/A:1020990018111
Benzaldehyde	Brassica rapa	Brassica	Lepidoptera	Pieris rapae	Pollinator	EAG	1	1	0	PER, choice	+	1	0	0	Ômura et. al, 1999 doi: 10.1023/A:1020990018111
Benzyl alcohol	Brassica rapa	Brassica	Lepidoptera	Pieris rapae	Pollinator	EAG	1	1	0	PER, choice	+	1	0	0	Ômura et. al, 1999 doi: 10.1023/A:1020990018111
Indole	Brassica rapa	Brassica	Lepidoptera	Pieris rapae	Pollinator	EAG	1	1	0	PER, choice	+	1	0	0	Ômura et. al, 1999 doi: 10.1023/A:1020990018111
Phenyl acetonitrile	Brassica rapa	Brassica	Lepidoptera	Pieris rapae	Pollinator	EAG	1	1	0	PER, choice	+	1	0	0	Ômura et. al, 1999 doi: 10.1023/A:1020990018111
Phenylacetaldehyde	Brassica rapa	Brassica	Lepidoptera	Pieris rapae	Pollinator	EAG	1	1	0	PER, choice	+	1	0	0	Ômura et. al, 1999 doi: 10.1023/A:1020990018111
1-octen-3-ol	Brassica napus	Brassica	Hymenoptera	Apis mellifera	Pollinator	EAG, GC-EAG	1	1	0		NA	0	0	0	Wadhams et. al, 1994 doi: 10.1007/BF02033722
2-hexenal	Brassica napus	Brassica	Hymenoptera	Apis mellifera	Pollinator	EAG, GC-EAG	1	1	0		NA	0	0	0	Wadhams et. al, 1994 doi: 10.1007/BF02033722
2-phenylethanol	Brassica napus	Brassica	Hymenoptera	Apis mellifera	Pollinator	EAG, GC-EAG	1	1	0		NA	0	0	0	Wadhams et. al, 1994 doi: 10.1007/BF02033722
Benzyl alcohol	Brassica napus	Brassica	Hymenoptera	Apis mellifera	Pollinator	EAG, GC-EAG	1	1	0		NA	0	0	0	Wadhams et. al, 1994 doi: 10.1007/BF02033722
Linalool	Brassica napus	Brassica	Hymenoptera	Apis mellifera	Pollinator	EAG, GC-EAG	1	1	0		NA	0	0	0	Wadhams et. al, 1994 doi: 10.1007/BF02033722
Methyl salicylate	Brassica napus	Brassica	Hymenoptera	Apis mellifera	Pollinator	EAG, GC-EAG	1	1	0		NA	0	0	0	Wadhams et. al, 1994 doi: 10.1007/BF02033722
1,8-cineole	Brassica napus	Brassica	Hymenoptera	Apis mellifera	Pollinator		NA	0	0	GC-CPE	0	0	0	1	Blight et. al, 1997 doi: 10.1023/B:JOEC.0000006446.21160.c1
1-dodecene	Brassica napus	Brassica	Hymenoptera	Apis mellifera	Pollinator	Behaviour	1	1	0	GC-CPE	+	1	0	0	Blight et. al, 1997 doi: 10.1023/B:JOEC.0000006446.21160.c1
2-nonanone	Brassica napus	Brassica	Hymenoptera	Apis mellifera	Pollinator		NA	0	0	GC-CPE	0	0	0	1	Blight et. al, 1997 doi: 10.1023/B:JOEC.0000006446.21160.c1
2-phenylethanol	Brassica napus	Brassica	Hymenoptera	Apis mellifera	Pollinator		NA	0	0	GC-CPE	0	0	0	1	Blight et. al, 1997 doi: 10.1023/B:JOEC.0000006446.21160.c1
a-pinene	Brassica napus	Brassica	Hymenoptera	Apis mellifera	Pollinator		NA	0	0	GC-CPE	0	0	0	1	Blight et. al, 1997 doi: 10.1023/B:JOEC.0000006446.21160.c1
a-Terpinene	Brassica napus	Brassica	Hymenoptera	Apis mellifera	Pollinator	Behaviour	1	1	0	GC-CPE	+	1	0	0	Blight et. al, 1997 doi: 10.1023/B:JOEC.0000006446.21160.c1
Benzaldehyde	Brassica napus	Brassica	Hymenoptera	Apis mellifera	Pollinator	Behaviour	1	1	0	GC-CPE	+	1	0	0	Blight et. al, 1997 doi: 10.1023/B:JOEC.0000006446.21160.c1
Benzyl alcohol	Brassica napus	Brassica	Hymenoptera	Apis mellifera	Pollinator		NA	0	0	GC-CPE	0	0	0	1	Blight et. al, 1997 doi: 10.1023/B:JOEC.0000006446.21160.c1
Farnesene	Brassica napus	Brassica	Hymenoptera	Apis mellifera	Pollinator	Behaviour	1	1	0	GC-CPE	+	1	0	0	Blight et. al, 1997 doi: 10.1023/B:JOEC.0000006446.21160.c1
Limonene	Brassica napus	Brassica	Hymenoptera	Apis mellifera	Pollinator	Behaviour	1	1	0	GC-CPE	+	1	0	0	Blight et. al, 1997 doi: 10.1023/B:JOEC.0000006446.21160.c1
Linalool	Brassica napus	Brassica	Hymenoptera	Apis mellifera	Pollinator		NA	0	0	GC-CPE	0	0	0	1	Blight et. al, 1997 doi: 10.1023/B:JOEC.0000006446.21160.c1
Methyl salicylate	Brassica napus	Brassica	Hymenoptera	Apis mellifera	Pollinator		NA	0	0	GC-CPE	0	0	0	1	Blight et. al, 1997 doi: 10.1023/B:JOEC.0000006446.21160.c1
p-Cymene	Brassica napus	Brassica	Hymenoptera	Apis mellifera	Pollinator		NA	0	0	GC-CPE	0	0	0	1	Blight et. al, 1997 doi: 10.1023/B:JOEC.0000006446.21160.c1
Phenylacetaldehyde	Brassica napus	Brassica	Hymenoptera	Apis mellifera	Pollinator		NA	0	0	GC-CPE	0	0	0	1	Blight et. al, 1997 doi: 10.1023/B:JOEC.0000006446.21160.c1
UC1	Brassica napus	Brassica	Hymenoptera	Apis mellifera	Pollinator		NA	0	0	GC-CPE	0	0	0	1	Blight et. al, 1997 doi: 10.1023/B:JOEC.0000006446.21160.c1
Undecene	Brassica napus	Brassica	Hymenoptera	Apis mellifera	Pollinator		NA	0	0	GC-CPE	0	0	0	1	Blight et. al, 1997 doi: 10.1023/B:JOEC.0000006446.21160.c1
UH1	Cirsium arvense	Cirsium	Lepidoptera	Synanthedon tipuliformis	Florivore	GC-EAD	0	0	1		NA	0	0	0	El-Sayed et. al, 2016 doi: 10.1007/s00049-016-0218-9
Dimethyl salicylate	Cirsium arvense	Cirsium	Lepidoptera	Synanthedon tipuliformis	Florivore	GC-EAD	1	1	0	Trap (choice)	0	0	0	1	El-Sayed et. al, 2016 doi: 10.1007/s00049-016-0218-9
Methyl salicylate	Cirsium arvense	Cirsium	Lepidoptera	Synanthedon tipuliformis	Florivore	GC-EAD	1	1	0	Trap (choice)	0	0	0	1	El-Sayed et. al, 2016 doi: 10.1007/s00049-016-0218-9
Phenylacetaldehyde	Cirsium arvense	Cirsium	Lepidoptera	Synanthedon tipuliformis	Florivore	GC-EAD	1	1	0	Trap (choice)	+	1	0	0	El-Sayed et. al, 2016 doi: 10.1007/s00049-016-0218-9
2-phenylethanol	Cirsium arvense	Cirsium	Orthoptera	Acrididae	Florivore		NA	0	0	Visitation (choice)	0	0	0	1	Theis et. al, 2007 doi: 10.1086/513481
2-phenylethanol	Cirsium arvense	Cirsium	Hymenoptera	Formicidae	Florivore		NA	0	0	Visitation (choice)	0	0	0	1	Theis et. al, 2007 doi: 10.1086/513481
2-phenylethanol	Cirsium arvense	Cirsium	Hemiptera	Lygus lineolaris	Florivore		NA	0	0	Visitation (choice)	0	0	0	1	Theis et. al, 2007 doi: 10.1086/513481
2-phenylethanol	Cirsium arvense	Cirsium	Coleoptera	Mordellidae	Florivore		NA	0	0	Visitation (choice)	0	0	0	1	Theis et. al, 2007 doi: 10.1086/513481
2-phenylethanol	Cirsium arvense	Cirsium	Coleoptera	Popillia japonica	Florivore		NA	0	0	Visitation (choice)	0	0	0	1	Theis et. al, 2007 doi: 10.1086/513481
2-phenylethanol	Cirsium arvense	Cirsium	Coleoptera	Tetraopes tetophthalmus	Florivore		NA	0	0	Visitation (choice)	0	0	0	1	Theis et. al, 2007 doi: 10.1086/513481
2-phenylethanol	Cirsium arvense	Cirsium	Orthoptera	Tettigoniidae	Florivore	Behaviour	1	1	0	Visitation (choice)	-	0	1	0	Theis et. al, 2007 doi: 10.1086/513481
Benzaldehyde	Cirsium arvense	Cirsium	Orthoptera	Acrididae	Florivore		NA	0	0	Visitation (choice)	0	0	0	1	Theis et. al, 2007 doi: 10.1086/513481
Benzaldehyde	Cirsium arvense	Cirsium	Hymenoptera	Formicidae	Florivore		NA	0	0	Visitation (choice)	0	0	0	1	Theis et. al, 2007 doi: 10.1086/513481
Benzaldehyde	Cirsium arvense	Cirsium	Hemiptera	Lygus lineolaris	Florivore		NA	0	0	Visitation (choice)	0	0	0	1	Theis et. al, 2007 doi: 10.1086/513481
Benzaldehyde	Cirsium arvense	Cirsium	Coleoptera	Mordellidae	Florivore	Behaviour	1	1	0	Visitation (choice)	+	1	0	0	Theis et. al, 2007 doi: 10.1086/513481
Benzaldehyde	Cirsium arvense	Cirsium	Coleoptera	Popillia japonica	Florivore		NA	0	0	Visitation (choice)	0	0	0	1	Theis et. al, 2007 doi: 10.1086/513481
Benzaldehyde	Cirsium arvense	Cirsium	Coleoptera	Tetraopes tetophthalmus	Florivore		NA	0	0	Visitation (choice)	0	0	0	1	Theis et. al, 2007 doi: 10.1086/513481
Benzaldehyde	Cirsium arvense	Cirsium	Orthoptera	Tettigoniidae	Florivore	Behaviour	1	1	0	Visitation (choice)	+	1	0	0	Theis et. al, 2007 doi: 10.1086/513481
Benzyl alcohol	Cirsium arvense	Cirsium	Orthoptera	Acrididae	Florivore		NA	0	0	Visitation (choice)	0	0	0	1	Theis et. al, 2007 doi: 10.1086/513481
Benzyl alcohol	Cirsium arvense	Cirsium	Hymenoptera	Formicidae	Florivore		NA	0	0	Visitation (choice)	0	0	0	1	Theis et. al, 2007 doi: 10.1086/513481
Benzyl alcohol	Cirsium arvense	Cirsium	Hemiptera	Lygus lineolaris	Florivore		NA	0	0	Visitation (choice)	0	0	0	1	Theis et. al, 2007 doi: 10.1086/513481
Benzyl alcohol	Cirsium arvense	Cirsium	Coleoptera	Mordellidae	Florivore	Behaviour	1	1	0	Visitation (choice)	+	1	0	0	Theis et. al, 2007 doi: 10.1086/513481
Benzyl alcohol	Cirsium arvense	Cirsium	Coleoptera	Popillia japonica	Florivore		NA	0	0	Visitation (choice)	0	0	0	1	Theis et. al, 2007 doi: 10.1086/513481
Benzyl alcohol	Cirsium arvense	Cirsium	Coleoptera	Tetraopes tetophthalmus	Florivore		NA	0	0	Visitation (choice)	0	0	0	1	Theis et. al, 2007 doi: 10.1086/513481
Benzyl alcohol	Cirsium arvense	Cirsium	Orthoptera	Tettigoniidae	Florivore		NA	0	0	Visitation (choice)	0	0	0	1	Theis et. al, 2007 doi: 10.1086/513481
Dimethyl salicylate	Cirsium arvense	Cirsium	Orthoptera	Acrididae	Florivore		NA	0	0	Visitation (choice)	0	0	0	1	Theis et. al, 2007 doi: 10.1086/513481
Dimethyl salicylate	Cirsium arvense	Cirsium	Hymenoptera	Formicidae	Florivore		NA	0	0	Visitation (choice)	0	0	0	1	Theis et. al, 2007 doi: 10.1086/513481
Dimethyl salicylate	Cirsium arvense	Cirsium	Hemiptera	Lygus lineolaris	Florivore		NA	0	0	Visitation (choice)	0	0	0	1	Theis et. al, 2007 doi: 10.1086/513481
Dimethyl salicylate	Cirsium arvense	Cirsium	Coleoptera	Mordellidae	Florivore		NA	0	0	Visitation (choice)	0	0	0	1	Theis et. al, 2007 doi: 10.1086/513481
Dimethyl salicylate	Cirsium arvense	Cirsium	Coleoptera	Popillia japonica	Florivore		NA	0	0	Visitation (choice)	0	0	0	1	Theis et. al, 2007 doi: 10.1086/513481
Dimethyl salicylate	Cirsium arvense	Cirsium	Coleoptera	Tetraopes tetophthalmus	Florivore		NA	0	0	Visitation (choice)	0	0	0	1	Theis et. al, 2007 doi: 10.1086/513481
Dimethyl salicylate	Cirsium arvense	Cirsium	Orthoptera	Tettigoniidae	Florivore		NA	0	0	Visitation (choice)	0	0	0	1	Theis et. al, 2007 doi: 10.1086/513481
Linalool	Cirsium arvense	Cirsium	Orthoptera	Acrididae	Florivore		NA	0	0	Visitation (choice)	0	0	0	1	Theis et. al, 2007 doi: 10.1086/513481
Linalool	Cirsium arvense	Cirsium	Hymenoptera	Formicidae	Florivore		NA	0	0	Visitation (choice)	0	0	0	1	Theis et. al, 2007 doi: 10.1086/513481
Linalool	Cirsium arvense	Cirsium	Hemiptera	Lygus lineolaris	Florivore		NA	0	0	Visitation (choice)	0	0	0	1	Theis et. al, 2007 doi: 10.1086/513481
Linalool	Cirsium arvense	Cirsium	Coleoptera	Mordellidae	Florivore		NA	0	0	Visitation (choice)	0	0	0	1	Theis et. al, 2007 doi: 10.1086/513481
Linalool	Cirsium arvense	Cirsium	Coleoptera	Popillia japonica	Florivore		NA	0	0	Visitation (choice)	0	0	0	1	Theis et. al, 2007 doi: 10.1086/513481
Linalool	Cirsium arvense	Cirsium	Coleoptera	Tetraopes tetophthalmus	Florivore		NA	0	0	Visitation (choice)	0	0	0	1	Theis et. al, 2007 doi: 10.1086/513481
Linalool	Cirsium arvense	Cirsium	Orthoptera	Tettigoniidae	Florivore	Behaviour	1	1	0	Visitation (choice)	-	0	1	0	Theis et. al, 2007 doi: 10.1086/513481
Linalool oxide	Cirsium arvense	Cirsium	Orthoptera	Acrididae	Florivore		NA	0	0	Visitation (choice)	0	0	0	1	Theis et. al, 2007 doi: 10.1086/513481
Linalool oxide	Cirsium arvense	Cirsium	Hymenoptera	Formicidae	Florivore		NA	0	0	Visitation (choice)	0	0	0	1	Theis et. al, 2007 doi: 10.1086/513481
Linalool oxide	Cirsium arvense	Cirsium	Hemiptera	Lygus lineolaris	Florivore		NA	0	0	Visitation (choice)	0	0	0	1	Theis et. al, 2007 doi: 10.1086/513481
Linalool oxide	Cirsium arvense	Cirsium	Coleoptera	Mordellidae	Florivore	Behaviour	1	1	0	Visitation (choice)	+	1	0	0	Theis et. al, 2007 doi: 10.1086/513481
Linalool oxide	Cirsium arvense	Cirsium	Coleoptera	Popillia japonica	Florivore		NA	0	0	Visitation (choice)	0	0	0	1	Theis et. al, 2007 doi: 10.1086/513481
Linalool oxide	Cirsium arvense	Cirsium	Coleoptera	Tetraopes tetophthalmus	Florivore		NA	0	0	Visitation (choice)	0	0	0	1	Theis et. al, 2007 doi: 10.1086/513481
Linalool oxide	Cirsium arvense	Cirsium	Orthoptera	Tettigoniidae	Florivore		NA	0	0	Visitation (choice)	0	0	0	1	Theis et. al, 2007 doi: 10.1086/513481
Methyl salicylate	Cirsium arvense	Cirsium	Orthoptera	Acrididae	Florivore		NA	0	0	Visitation (choice)	0	0	0	1	Theis et. al, 2007 doi: 10.1086/513481
Methyl salicylate	Cirsium arvense	Cirsium	Hymenoptera	Formicidae	Florivore		NA	0	0	Visitation (choice)	0	0	0	1	Theis et. al, 2007 doi: 10.1086/513481
Methyl salicylate	Cirsium arvense	Cirsium	Hemiptera	Lygus lineolaris	Florivore		NA	0	0	Visitation (choice)	0	0	0	1	Theis et. al, 2007 doi: 10.1086/513481
Methyl salicylate	Cirsium arvense	Cirsium	Coleoptera	Mordellidae	Florivore		NA	0	0	Visitation (choice)	0	0	0	1	Theis et. al, 2007 doi: 10.1086/513481
Methyl salicylate	Cirsium arvense	Cirsium	Coleoptera	Popillia japonica	Florivore		NA	0	0	Visitation (choice)	0	0	0	1	Theis et. al, 2007 doi: 10.1086/513481
Methyl salicylate	Cirsium arvense	Cirsium	Coleoptera	Tetraopes tetophthalmus	Florivore		NA	0	0	Visitation (choice)	0	0	0	1	Theis et. al, 2007 doi: 10.1086/513481
Methyl salicylate	Cirsium arvense	Cirsium	Orthoptera	Tettigoniidae	Florivore		NA	0	0	Visitation (choice)	0	0	0	1	Theis et. al, 2007 doi: 10.1086/513481
p-anisaldehyde	Cirsium arvense	Cirsium	Orthoptera	Acrididae	Florivore		NA	0	0	Visitation (choice)	0	0	0	1	Theis et. al, 2007 doi: 10.1086/513481
p-anisaldehyde	Cirsium arvense	Cirsium	Hymenoptera	Formicidae	Florivore		NA	0	0	Visitation (choice)	0	0	0	1	Theis et. al, 2007 doi: 10.1086/513481
p-anisaldehyde	Cirsium arvense	Cirsium	Hemiptera	Lygus lineolaris	Florivore		NA	0	0	Visitation (choice)	0	0	0	1	Theis et. al, 2007 doi: 10.1086/513481
p-anisaldehyde	Cirsium arvense	Cirsium	Coleoptera	Mordellidae	Florivore		NA	0	0	Visitation (choice)	0	0	0	1	Theis et. al, 2007 doi: 10.1086/513481
p-anisaldehyde	Cirsium arvense	Cirsium	Coleoptera	Popillia japonica	Florivore		NA	0	0	Visitation (choice)	0	0	0	1	Theis et. al, 2007 doi: 10.1086/513481
p-anisaldehyde	Cirsium arvense	Cirsium	Coleoptera	Tetraopes tetophthalmus	Florivore		NA	0	0	Visitation (choice)	0	0	0	1	Theis et. al, 2007 doi: 10.1086/513481
p-anisaldehyde	Cirsium arvense	Cirsium	Orthoptera	Tettigoniidae	Florivore		NA	0	0	Visitation (choice)	0	0	0	1	Theis et. al, 2007 doi: 10.1086/513481
Phenylacetaldehyde	Cirsium arvense	Cirsium	Orthoptera	Acrididae	Florivore		NA	0	0	Visitation (choice)	0	0	0	1	Theis et. al, 2007 doi: 10.1086/513481
Phenylacetaldehyde	Cirsium arvense	Cirsium	Hymenoptera	Formicidae	Florivore	Behaviour	1	1	0	Visitation (choice)	+	1	0	0	Theis et. al, 2007 doi: 10.1086/513481
Phenylacetaldehyde	Cirsium arvense	Cirsium	Hemiptera	Lygus lineolaris	Florivore		NA	0	0	Visitation (choice)	0	0	0	1	Theis et. al, 2007 doi: 10.1086/513481
Phenylacetaldehyde	Cirsium arvense	Cirsium	Coleoptera	Mordellidae	Florivore		NA	0	0	Visitation (choice)	0	0	0	1	Theis et. al, 2007 doi: 10.1086/513481
Phenylacetaldehyde	Cirsium arvense	Cirsium	Coleoptera	Popillia japonica	Florivore		NA	0	0	Visitation (choice)	0	0	0	1	Theis et. al, 2007 doi: 10.1086/513481
Phenylacetaldehyde	Cirsium arvense	Cirsium	Coleoptera	Tetraopes tetophthalmus	Florivore		NA	0	0	Visitation (choice)	0	0	0	1	Theis et. al, 2007 doi: 10.1086/513481
Phenylacetaldehyde	Cirsium arvense	Cirsium	Orthoptera	Tettigoniidae	Florivore		NA	0	0	Visitation (choice)	0	0	0	1	Theis et. al, 2007 doi: 10.1086/513481
2-phenylethanol	Cirsium arvense	Cirsium	Lepidoptera	Gonepteryx rhamni	Pollinator	GC-EAD	0	0	1		NA	0	0	0	Andersson and Dobson, 2003 doi: 10.1023/A:1026278531806
Benzyl alcohol	Cirsium arvense	Cirsium	Lepidoptera	Gonepteryx rhamni	Pollinator	GC-EAD	0	0	1		NA	0	0	0	Andersson and Dobson, 2003 doi: 10.1023/A:1026278531806
Dimethyl salicylate	Cirsium arvense	Cirsium	Lepidoptera	Gonepteryx rhamni	Pollinator	GC-EAD	0	0	1		NA	0	0	0	Andersson and Dobson, 2003 doi: 10.1023/A:1026278531806
Linalool oxide	Cirsium arvense	Cirsium	Lepidoptera	Inachis io	Pollinator	GC-EAD	0	0	1		NA	0	0	0	Andersson and Dobson, 2003 doi: 10.1023/A:1026278531806
Monoterpene pyranone	Cirsium arvense	Cirsium	Lepidoptera	Aglais urticae	Pollinator	GC-EAD	0	0	1		NA	0	0	0	Andersson and Dobson, 2003 doi: 10.1023/A:1026278531806
Monoterpene pyranone	Cirsium arvense	Cirsium	Lepidoptera	Gonepteryx rhamni	Pollinator	GC-EAD	0	0	1		NA	0	0	0	Andersson and Dobson, 2003 doi: 10.1023/A:1026278531806
Phenylacetaldehyde	Cirsium arvense	Cirsium	Lepidoptera	Aglais urticae	Pollinator	GC-EAD	0	0	1		NA	0	0	0	Andersson and Dobson, 2003 doi: 10.1023/A:1026278531806
Dimethyl salicylate	Cirsium arvense	Cirsium	Lepidoptera	Heliconius melpomene	Pollinator	GC-EAD	0	0	1		NA	0	0	0	Andersson and Dobson, 2003 doi: 10.1023/A:1026278531806
UJ10	Cirsium arvense	Cirsium	Lepidoptera	Autographa gamma	Pollinator	GC-EAD	0	0	1		NA	0	0		Plepys et. al, 2002 https://www.jstor.org/stable/3547753
UJ11	Cirsium arvense	Cirsium	Lepidoptera	Autographa gamma	Pollinator	GC-EAD	0	0	1		NA	0	0		Plepys et. al, 2002 https://www.jstor.org/stable/3547753
UJ12	Cirsium arvense	Cirsium	Lepidoptera	Autographa gamma	Pollinator	GC-EAD	0	0	1		NA	0	0		Plepys et. al, 2002 https://www.jstor.org/stable/3547753
UJ13	Cirsium arvense	Cirsium	Lepidoptera	Autographa gamma	Pollinator	GC-EAD	0	0	1		NA	0	0		Plepys et. al, 2002 https://www.jstor.org/stable/3547753
UJ2	Cirsium arvense	Cirsium	Lepidoptera	Autographa gamma	Pollinator	GC-EAD	0	0	1		NA	0	0		Plepys et. al, 2002 https://www.jstor.org/stable/3547753
UJ3	Cirsium arvense	Cirsium	Lepidoptera	Autographa gamma	Pollinator	GC-EAD	0	0	1		NA	0	0		Plepys et. al, 2002 https://www.jstor.org/stable/3547753
UJ4	Cirsium arvense	Cirsium	Lepidoptera	Autographa gamma	Pollinator	GC-EAD	0	0	1		NA	0	0		Plepys et. al, 2002 https://www.jstor.org/stable/3547753
UJ5	Cirsium arvense	Cirsium	Lepidoptera	Autographa gamma	Pollinator	GC-EAD	0	0	1		NA	0	0		Plepys et. al, 2002 https://www.jstor.org/stable/3547753
UJ6	Cirsium arvense	Cirsium	Lepidoptera	Autographa gamma	Pollinator	GC-EAD	0	0	1		NA	0	0		Plepys et. al, 2002 https://www.jstor.org/stable/3547753
UJ7	Cirsium arvense	Cirsium	Lepidoptera	Autographa gamma	Pollinator	GC-EAD	0	0	1		NA	0	0		Plepys et. al, 2002 https://www.jstor.org/stable/3547753
UJ8	Cirsium arvense	Cirsium	Lepidoptera	Autographa gamma	Pollinator	GC-EAD	0	0	1		NA	0	0		Plepys et. al, 2002 https://www.jstor.org/stable/3547753
UJ9	Cirsium arvense	Cirsium	Lepidoptera	Autographa gamma	Pollinator	GC-EAD	0	0	1		NA	0	0		Plepys et. al, 2002 https://www.jstor.org/stable/3547753
2-phenylethanol	Cirsium arvense	Cirsium	Diptera	Episyrphus balteatus	Pollinator	GC-EAD	0	0	1		NA	0	0	0	Primante and Dötterl, 2010 doi: 10.1007/s10886-010-9871-6
Acetophenone	Cirsium arvense	Cirsium	Diptera	Episyrphus balteatus	Pollinator	GC-EAD	0	0	1		NA	0	0	0	Primante and Dötterl, 2010 doi: 10.1007/s10886-010-9871-6
Linalool	Cirsium arvense	Cirsium	Diptera	Episyrphus balteatus	Pollinator	GC-EAD	0	0	1		NA	0	0	0	Primante and Dötterl, 2010 doi: 10.1007/s10886-010-9871-6
Methyl benzoate	Cirsium arvense	Cirsium	Diptera	Episyrphus balteatus	Pollinator	GC-EAD	0	0	1		NA	0	0	0	Primante and Dötterl, 2010 doi: 10.1007/s10886-010-9871-6
2-phenylethanol	Cirsium arvense	Cirsium	Lepidoptera	Aglais urticae	Pollinator	GC-EAD	1	1	0		NA	0	0	0	Andersson and Dobson, 2003 doi: 10.1023/A:1026278531806
2-phenylethanol	Cirsium arvense	Cirsium	Lepidoptera	Inachis io	Pollinator	GC-EAD	1	1	0		NA	0	0	0	Andersson and Dobson, 2003 doi: 10.1023/A:1026278531806
Benzaldehyde	Cirsium arvense	Cirsium	Lepidoptera	Aglais urticae	Pollinator	GC-EAD	1	1	0		NA	0	0	0	Andersson and Dobson, 2003 doi: 10.1023/A:1026278531806
Benzaldehyde	Cirsium arvense	Cirsium	Lepidoptera	Gonepteryx rhamni	Pollinator	GC-EAD	1	1	0		NA	0	0	0	Andersson and Dobson, 2003 doi: 10.1023/A:1026278531806
Benzaldehyde	Cirsium arvense	Cirsium	Lepidoptera	Inachis io	Pollinator	GC-EAD	1	1	0		NA	0	0	0	Andersson and Dobson, 2003 doi: 10.1023/A:1026278531806
Benzyl alcohol	Cirsium arvense	Cirsium	Lepidoptera	Aglais urticae	Pollinator	GC-EAD	1	1	0		NA	0	0	0	Andersson and Dobson, 2003 doi: 10.1023/A:1026278531806
Benzyl alcohol	Cirsium arvense	Cirsium	Lepidoptera	Inachis io	Pollinator	GC-EAD	1	1	0		NA	0	0	0	Andersson and Dobson, 2003 doi: 10.1023/A:1026278531806
Dimethyl salicylate	Cirsium arvense	Cirsium	Lepidoptera	Aglais urticae	Pollinator	GC-EAD	1	1	0		NA	0	0	0	Andersson and Dobson, 2003 doi: 10.1023/A:1026278531806
Dimethyl salicylate	Cirsium arvense	Cirsium	Lepidoptera	Inachis io	Pollinator	GC-EAD	1	1	0		NA	0	0	0	Andersson and Dobson, 2003 doi: 10.1023/A:1026278531806
Linalool	Cirsium arvense	Cirsium	Lepidoptera	Aglais urticae	Pollinator	GC-EAD	1	1	0		NA	0	0	0	Andersson and Dobson, 2003 doi: 10.1023/A:1026278531806
Linalool	Cirsium arvense	Cirsium	Lepidoptera	Gonepteryx rhamni	Pollinator	GC-EAD	1	1	0		NA	0	0	0	Andersson and Dobson, 2003 doi: 10.1023/A:1026278531806
Linalool	Cirsium arvense	Cirsium	Lepidoptera	Inachis io	Pollinator	GC-EAD	1	1	0		NA	0	0	0	Andersson and Dobson, 2003 doi: 10.1023/A:1026278531806
Linalool oxide	Cirsium arvense	Cirsium	Lepidoptera	Aglais urticae	Pollinator	GC-EAD	1	1	0		NA	0	0	0	Andersson and Dobson, 2003 doi: 10.1023/A:1026278531806
Linalool oxide	Cirsium arvense	Cirsium	Lepidoptera	Gonepteryx rhamni	Pollinator	GC-EAD	1	1	0		NA	0	0	0	Andersson and Dobson, 2003 doi: 10.1023/A:1026278531806
Methyl salicylate	Cirsium arvense	Cirsium	Lepidoptera	Aglais urticae	Pollinator	GC-EAD	1	1	0		NA	0	0	0	Andersson and Dobson, 2003 doi: 10.1023/A:1026278531806
Methyl salicylate	Cirsium arvense	Cirsium	Lepidoptera	Gonepteryx rhamni	Pollinator	GC-EAD	1	1	0		NA	0	0	0	Andersson and Dobson, 2003 doi: 10.1023/A:1026278531806
Methyl salicylate	Cirsium arvense	Cirsium	Lepidoptera	Inachis io	Pollinator	GC-EAD	1	1	0		NA	0	0	0	Andersson and Dobson, 2003 doi: 10.1023/A:1026278531806
Monoterpene pyranone	Cirsium arvense	Cirsium	Lepidoptera	Inachis io	Pollinator	GC-EAD	1	1	0		NA	0	0	0	Andersson and Dobson, 2003 doi: 10.1023/A:1026278531806
Phenylacetaldehyde	Cirsium arvense	Cirsium	Lepidoptera	Gonepteryx rhamni	Pollinator	GC-EAD	1	1	0		NA	0	0	0	Andersson and Dobson, 2003 doi: 10.1023/A:1026278531806
Phenylacetaldehyde	Cirsium arvense	Cirsium	Lepidoptera	Inachis io	Pollinator	GC-EAD	1	1	0		NA	0	0	0	Andersson and Dobson, 2003 doi: 10.1023/A:1026278531806
2-phenylethanol	Cirsium arvense	Cirsium	Lepidoptera	Heliconius melpomene	Pollinator	GC-EAD	1	1	0		NA	0	0	0	Andersson and Dobson, 2003 doi: 10.1023/A:1026278531806
2-phenylethanol	Cirsium arvense	Cirsium	Lepidoptera	Heliconius melpomene	Pollinator	GC-EAD	1	1	0		NA	0	0	0	Andersson and Dobson, 2003 doi: 10.1023/A:1026278531806
Benzaldehyde	Cirsium arvense	Cirsium	Lepidoptera	Heliconius melpomene	Pollinator	GC-EAD	1	1	0		NA	0	0	0	Andersson and Dobson, 2003 doi: 10.1023/A:1026278531806
Benzyl alcohol	Cirsium arvense	Cirsium	Lepidoptera	Heliconius melpomene	Pollinator	GC-EAD	1	1	0		NA	0	0	0	Andersson and Dobson, 2003 doi: 10.1023/A:1026278531806
Linalool	Cirsium arvense	Cirsium	Lepidoptera	Heliconius melpomene	Pollinator	GC-EAD	1	1	0		NA	0	0	0	Andersson and Dobson, 2003 doi: 10.1023/A:1026278531806
Linalool oxide	Cirsium arvense	Cirsium	Lepidoptera	Heliconius melpomene	Pollinator	GC-EAD	1	1	0		NA	0	0	0	Andersson and Dobson, 2003 doi: 10.1023/A:1026278531806
Methyl salicylate	Cirsium arvense	Cirsium	Lepidoptera	Heliconius melpomene	Pollinator	GC-EAD	1	1	0		NA	0	0	0	Andersson and Dobson, 2003 doi: 10.1023/A:1026278531806
Monoterpene pyranone	Cirsium arvense	Cirsium	Lepidoptera	Heliconius melpomene	Pollinator	GC-EAD	1	1	0		NA	0	0	0	Andersson and Dobson, 2003 doi: 10.1023/A:1026278531806
Phenylacetaldehyde	Cirsium arvense	Cirsium	Lepidoptera	Heliconius melpomene	Pollinator	GC-EAD	1	1	0		NA	0	0	0	Andersson and Dobson, 2003 doi: 10.1023/A:1026278531806
2-phenylethanol	Cirsium arvense	Cirsium	Lepidoptera	Autographa gamma	Pollinator	GC-EAD	1	1	0		NA	0	0	0	Plepys et. al, 2002 https://www.jstor.org/stable/3547753
Benzaldehyde	Cirsium arvense	Cirsium	Lepidoptera	Autographa gamma	Pollinator	GC-EAD	1	1	0		NA	0	0	0	Plepys et. al, 2002 https://www.jstor.org/stable/3547753
Benzaldehyde dimethyl acetal	Cirsium arvense	Cirsium	Lepidoptera	Autographa gamma	Pollinator	GC-EAD	1	1	0		NA	0	0	0	Plepys et. al, 2002 https://www.jstor.org/stable/3547753
Benzyl alcohol	Cirsium arvense	Cirsium	Lepidoptera	Autographa gamma	Pollinator	GC-EAD	1	1	0		NA	0	0	0	Plepys et. al, 2002 https://www.jstor.org/stable/3547753
Benzyl benzoate	Cirsium arvense	Cirsium	Lepidoptera	Autographa gamma	Pollinator	GC-EAD	1	1	0		NA	0	0	0	Plepys et. al, 2002 https://www.jstor.org/stable/3547753
Dimethyl salicylate	Cirsium arvense	Cirsium	Lepidoptera	Autographa gamma	Pollinator	GC-EAD	1	1	0		NA	0	0	0	Plepys et. al, 2002 https://www.jstor.org/stable/3547753
Linalool	Cirsium arvense	Cirsium	Lepidoptera	Autographa gamma	Pollinator	GC-EAD	1	1	0		NA	0	0	0	Plepys et. al, 2002 https://www.jstor.org/stable/3547753
Linalool oxide	Cirsium arvense	Cirsium	Lepidoptera	Autographa gamma	Pollinator	GC-EAD	1	1	0		NA	0	0	0	Plepys et. al, 2002 https://www.jstor.org/stable/3547753
Methyl salicylate	Cirsium arvense	Cirsium	Lepidoptera	Autographa gamma	Pollinator	GC-EAD	1	1	0		NA	0	0	0	Plepys et. al, 2002 https://www.jstor.org/stable/3547753
UJ1	Cirsium arvense	Cirsium	Lepidoptera	Autographa gamma	Pollinator	GC-EAD	1	1	0		NA	0	0	0	Plepys et. al, 2002 https://www.jstor.org/stable/3547753
Dimethyl salicylate	Cirsium arvense	Cirsium	Diptera	Episyrphus balteatus	Pollinator	GC-EAD	1	1	0		NA	0	0	0	Primante and Dötterl, 2010 doi: 10.1007/s10886-010-9871-6
Linalool oxide	Cirsium arvense	Cirsium	Diptera	Episyrphus balteatus	Pollinator	GC-EAD	1	1	0		NA	0	0	0	Primante and Dötterl, 2010 doi: 10.1007/s10886-010-9871-6
Methyl salicylate	Cirsium arvense	Cirsium	Diptera	Episyrphus balteatus	Pollinator	GC-EAD	1	1	0		NA	0	0	0	Primante and Dötterl, 2010 doi: 10.1007/s10886-010-9871-6
Phenylacetaldehyde	Cirsium arvense	Cirsium	Diptera	Episyrphus balteatus	Pollinator	GC-EAD	1	1	0		NA	0	0	0	Primante and Dötterl, 2010 doi: 10.1007/s10886-010-9871-6
2-phenylethanol	Cirsium japonicum	Cirsium	Lepidoptera	Vanessa indica	Pollinator	Behaviour	1	1	0	PER	+	1	0	0	Ômura and Honda, 2005 doi: 10.1007/s00442-004-1761-6
3-hexenol	Cirsium japonicum	Cirsium	Lepidoptera	Vanessa indica	Pollinator	Behaviour	1	1	0	PER	+	1	0	0	Ômura and Honda, 2005 doi: 10.1007/s00442-004-1761-6
Benzaldehyde	Cirsium japonicum	Cirsium	Lepidoptera	Vanessa indica	Pollinator	Behaviour	1	1	0	PER	+	1	0	0	Ômura and Honda, 2005 doi: 10.1007/s00442-004-1761-6
Benzyl alcohol	Cirsium japonicum	Cirsium	Lepidoptera	Vanessa indica	Pollinator	Behaviour	1	1	0	PER	+	1	0	0	Ômura and Honda, 2005 doi: 10.1007/s00442-004-1761-6
Benzyl benzoate	Cirsium japonicum	Cirsium	Lepidoptera	Vanessa indica	Pollinator	Behaviour	1	1	0	PER	+	1	0	0	Ômura and Honda, 2005 doi: 10.1007/s00442-004-1761-6
Eugenol	Cirsium japonicum	Cirsium	Lepidoptera	Vanessa indica	Pollinator	Behaviour	1	1	0	PER	+	1	0	0	Ômura and Honda, 2005 doi: 10.1007/s00442-004-1761-6
Linalool	Cirsium japonicum	Cirsium	Lepidoptera	Vanessa indica	Pollinator	Behaviour	1	1	0	PER	+	1	0	0	Ômura and Honda, 2005 doi: 10.1007/s00442-004-1761-6
Methyl salicylate	Cirsium japonicum	Cirsium	Lepidoptera	Vanessa indica	Pollinator	Behaviour	1	1	0	PER	+	1	0	0	Ômura and Honda, 2005 doi: 10.1007/s00442-004-1761-6
Phenyl acetonitrile	Cirsium japonicum	Cirsium	Lepidoptera	Vanessa indica	Pollinator	Behaviour	1	1	0	PER	+	1	0	0	Ômura and Honda, 2005 doi: 10.1007/s00442-004-1761-6
2-phenylethanol	Cirsium arvense	Cirsium	Hymenoptera	Apis mellifera	Pollinator		NA	0	0	Visitation (choice)	0	0	0	1	Theis et. al, 2007 doi: 10.1086/513481
2-phenylethanol	Cirsium arvense	Cirsium	Hymenoptera	Augochlorella	Pollinator		NA	0	0	Visitation (choice)	0	0	0	1	Theis et. al, 2007 doi: 10.1086/513481
2-phenylethanol	Cirsium arvense	Cirsium	Hymenoptera	Halictus	Pollinator		NA	0	0	Visitation (choice)	0	0	0	1	Theis et. al, 2007 doi: 10.1086/513481
2-phenylethanol	Cirsium arvense	Cirsium	Hymenoptera	Lasioglossum	Pollinator		NA	0	0	Visitation (choice)	0	0	0	1	Theis et. al, 2007 doi: 10.1086/513481
2-phenylethanol	Cirsium arvense	Cirsium	Diptera	Syrphidae	Pollinator		NA	0	0	Visitation (choice)	0	0	0	1	Theis et. al, 2007 doi: 10.1086/513481
Benzaldehyde	Cirsium arvense	Cirsium	Hymenoptera	Apis mellifera	Pollinator		NA	0	0	Visitation (choice)	0	0	0	1	Theis et. al, 2007 doi: 10.1086/513481
Benzaldehyde	Cirsium arvense	Cirsium	Hymenoptera	Augochlorella	Pollinator		NA	0	0	Visitation (choice)	0	0	0	1	Theis et. al, 2007 doi: 10.1086/513481
Benzaldehyde	Cirsium arvense	Cirsium	Hymenoptera	Halictus	Pollinator		NA	0	0	Visitation (choice)	0	0	0	1	Theis et. al, 2007 doi: 10.1086/513481
Benzaldehyde	Cirsium arvense	Cirsium	Hymenoptera	Lasioglossum	Pollinator		NA	0	0	Visitation (choice)	0	0	0	1	Theis et. al, 2007 doi: 10.1086/513481
Benzaldehyde	Cirsium arvense	Cirsium	Diptera	Syrphidae	Pollinator		NA	0	0	Visitation (choice)	0	0	0	1	Theis et. al, 2007 doi: 10.1086/513481
Benzyl alcohol	Cirsium arvense	Cirsium	Hymenoptera	Apis mellifera	Pollinator		NA	0	0	Visitation (choice)	0	0	0	1	Theis et. al, 2007 doi: 10.1086/513481
Benzyl alcohol	Cirsium arvense	Cirsium	Hymenoptera	Augochlorella	Pollinator		NA	0	0	Visitation (choice)	0	0	0	1	Theis et. al, 2007 doi: 10.1086/513481
Benzyl alcohol	Cirsium arvense	Cirsium	Hymenoptera	Halictus	Pollinator		NA	0	0	Visitation (choice)	0	0	0	1	Theis et. al, 2007 doi: 10.1086/513481
Benzyl alcohol	Cirsium arvense	Cirsium	Hymenoptera	Lasioglossum	Pollinator		NA	0	0	Visitation (choice)	0	0	0	1	Theis et. al, 2007 doi: 10.1086/513481
Benzyl alcohol	Cirsium arvense	Cirsium	Diptera	Syrphidae	Pollinator		NA	0	0	Visitation (choice)	0	0	0	1	Theis et. al, 2007 doi: 10.1086/513481
Dimethyl salicylate	Cirsium arvense	Cirsium	Hymenoptera	Apis mellifera	Pollinator		NA	0	0	Visitation (choice)	0	0	0	1	Theis et. al, 2007 doi: 10.1086/513481
Dimethyl salicylate	Cirsium arvense	Cirsium	Hymenoptera	Augochlorella	Pollinator		NA	0	0	Visitation (choice)	0	0	0	1	Theis et. al, 2007 doi: 10.1086/513481
Dimethyl salicylate	Cirsium arvense	Cirsium	Hymenoptera	Halictus	Pollinator		NA	0	0	Visitation (choice)	0	0	0	1	Theis et. al, 2007 doi: 10.1086/513481
Dimethyl salicylate	Cirsium arvense	Cirsium	Hymenoptera	Lasioglossum	Pollinator		NA	0	0	Visitation (choice)	0	0	0	1	Theis et. al, 2007 doi: 10.1086/513481
Dimethyl salicylate	Cirsium arvense	Cirsium	Diptera	Syrphidae	Pollinator		NA	0	0	Visitation (choice)	0	0	0	1	Theis et. al, 2007 doi: 10.1086/513481
Linalool	Cirsium arvense	Cirsium	Hymenoptera	Apis mellifera	Pollinator	Behaviour	1	1	0	Visitation (choice)	+	1	0	0	Theis et. al, 2007 doi: 10.1086/513481
Linalool	Cirsium arvense	Cirsium	Hymenoptera	Augochlorella	Pollinator		NA	0	0	Visitation (choice)	0	0	0	1	Theis et. al, 2007 doi: 10.1086/513481
Linalool	Cirsium arvense	Cirsium	Hymenoptera	Halictus	Pollinator		NA	0	0	Visitation (choice)	0	0	0	1	Theis et. al, 2007 doi: 10.1086/513481
Linalool	Cirsium arvense	Cirsium	Hymenoptera	Lasioglossum	Pollinator		NA	0	0	Visitation (choice)	0	0	0	1	Theis et. al, 2007 doi: 10.1086/513481
Linalool	Cirsium arvense	Cirsium	Diptera	Syrphidae	Pollinator		NA	0	0	Visitation (choice)	0	0	0	1	Theis et. al, 2007 doi: 10.1086/513481
Linalool oxide	Cirsium arvense	Cirsium	Hymenoptera	Apis mellifera	Pollinator		NA	0	0	Visitation (choice)	0	0	0	1	Theis et. al, 2007 doi: 10.1086/513481
Linalool oxide	Cirsium arvense	Cirsium	Hymenoptera	Augochlorella	Pollinator		NA	0	0	Visitation (choice)	0	0	0	1	Theis et. al, 2007 doi: 10.1086/513481
Linalool oxide	Cirsium arvense	Cirsium	Hymenoptera	Halictus	Pollinator		NA	0	0	Visitation (choice)	0	0	0	1	Theis et. al, 2007 doi: 10.1086/513481
Linalool oxide	Cirsium arvense	Cirsium	Hymenoptera	Lasioglossum	Pollinator		NA	0	0	Visitation (choice)	0	0	0	1	Theis et. al, 2007 doi: 10.1086/513481
Linalool oxide	Cirsium arvense	Cirsium	Diptera	Syrphidae	Pollinator		NA	0	0	Visitation (choice)	0	0	0	1	Theis et. al, 2007 doi: 10.1086/513481
Methyl salicylate	Cirsium arvense	Cirsium	Hymenoptera	Apis mellifera	Pollinator		NA	0	0	Visitation (choice)	0	0	0	1	Theis et. al, 2007 doi: 10.1086/513481
Methyl salicylate	Cirsium arvense	Cirsium	Hymenoptera	Augochlorella	Pollinator		NA	0	0	Visitation (choice)	0	0	0	1	Theis et. al, 2007 doi: 10.1086/513481
Methyl salicylate	Cirsium arvense	Cirsium	Hymenoptera	Halictus	Pollinator		NA	0	0	Visitation (choice)	0	0	0	1	Theis et. al, 2007 doi: 10.1086/513481
Methyl salicylate	Cirsium arvense	Cirsium	Hymenoptera	Lasioglossum	Pollinator		NA	0	0	Visitation (choice)	0	0	0	1	Theis et. al, 2007 doi: 10.1086/513481
Methyl salicylate	Cirsium arvense	Cirsium	Diptera	Syrphidae	Pollinator		NA	0	0	Visitation (choice)	0	0	0	1	Theis et. al, 2007 doi: 10.1086/513481
p-anisaldehyde	Cirsium arvense	Cirsium	Hymenoptera	Apis mellifera	Pollinator	Behaviour	1	1	0	Visitation (choice)	+	1	0	0	Theis et. al, 2007 doi: 10.1086/513481
p-anisaldehyde	Cirsium arvense	Cirsium	Hymenoptera	Augochlorella	Pollinator		NA	0	0	Visitation (choice)	0	0	0	1	Theis et. al, 2007 doi: 10.1086/513481
p-anisaldehyde	Cirsium arvense	Cirsium	Hymenoptera	Halictus	Pollinator		NA	0	0	Visitation (choice)	0	0	0	1	Theis et. al, 2007 doi: 10.1086/513481
p-anisaldehyde	Cirsium arvense	Cirsium	Hymenoptera	Lasioglossum	Pollinator	Behaviour	1	1	0	Visitation (choice)	+	1	0	0	Theis et. al, 2007 doi: 10.1086/513481
p-anisaldehyde	Cirsium arvense	Cirsium	Diptera	Syrphidae	Pollinator		NA	0	0	Visitation (choice)	0	0	0	1	Theis et. al, 2007 doi: 10.1086/513481
Phenylacetaldehyde	Cirsium arvense	Cirsium	Hymenoptera	Apis mellifera	Pollinator	Behaviour	1	1	0	Visitation (choice)	+	1	0	0	Theis et. al, 2007 doi: 10.1086/513481
Phenylacetaldehyde	Cirsium arvense	Cirsium	Hymenoptera	Augochlorella	Pollinator		NA	0	0	Visitation (choice)	0	0	0	1	Theis et. al, 2007 doi: 10.1086/513481
Phenylacetaldehyde	Cirsium arvense	Cirsium	Hymenoptera	Halictus	Pollinator		NA	0	0	Visitation (choice)	0	0	0	1	Theis et. al, 2007 doi: 10.1086/513481
Phenylacetaldehyde	Cirsium arvense	Cirsium	Hymenoptera	Lasioglossum	Pollinator		NA	0	0	Visitation (choice)	0	0	0	1	Theis et. al, 2007 doi: 10.1086/513481
Phenylacetaldehyde	Cirsium arvense	Cirsium	Diptera	Syrphidae	Pollinator		NA	0	0	Visitation (choice)	0	0	0	1	Theis et. al, 2007 doi: 10.1086/513481
a-pinene	Cucurbita pepo	Cucurbita	Lepidoptera	Diaphania indica	Florivore	Behaviour, EAG	1	1	0	Wind tunnel	+	1	0	0	Gharaei et. al, 2020 doi: 10.1007/s00049-020-00308-2
Menthyl acetate	Cucurbita pepo	Cucurbita	Lepidoptera	Diaphania indica	Florivore	EAG	0	0	1	Wind tunnel	NA	0	0	0	Gharaei et. al, 2020 doi: 10.1007/s00049-020-00308-2
Indole	Cucurbita maxima	Cucurbita	Coleoptera	Diabrotica virgifera	Florivore	EAG	1	1	0	Trap (choice)	+	1	0	0	Andersen and Metcalf, 1986 doi: 10.1007/BF01012102
UM1	Cucurbita maxima	Cucurbita	Coleoptera	Diabrotica undecimpunctata	Florivore	EAG	1	1	0	Wind tunnel	NA	0	0	0	Andersen and Metcalf, 1986 doi: 10.1007/BF01012102
1,3-dimethoxybenzene	Cucurbita pepo	Cucurbita	Lepidoptera	Diaphania indica	Florivore	EAG	1	1	0	Wind tunnel	NA	0	0	0	Gharaei et. al, 2020 doi: 10.1007/s00049-020-00308-2
1-pentanol	Cucurbita pepo	Cucurbita	Lepidoptera	Diaphania indica	Florivore	EAG	1	1	0	Wind tunnel	NA	0	0	0	Gharaei et. al, 2020 doi: 10.1007/s00049-020-00308-2
4,8-dimethyl-1,3,7-nonatriene	Cucurbita pepo	Cucurbita	Lepidoptera	Diaphania indica	Florivore	EAG	1	1	0	Wind tunnel	+	1	0	0	Gharaei et. al, 2020 doi: 10.1007/s00049-020-00308-2
Germacrene D	Cucurbita pepo	Cucurbita	Lepidoptera	Diaphania indica	Florivore	EAG	1	1	0	Wind tunnel	NA	0	0	0	Gharaei et. al, 2020 doi: 10.1007/s00049-020-00308-2
Limonene	Cucurbita pepo	Cucurbita	Lepidoptera	Diaphania indica	Florivore	EAG	1	1	0	Wind tunnel	NA	0	0	0	Gharaei et. al, 2020 doi: 10.1007/s00049-020-00308-2
Ocimene	Cucurbita pepo	Cucurbita	Lepidoptera	Diaphania indica	Florivore	EAG	1	1	0	Wind tunnel	+	1	0	0	Gharaei et. al, 2020 doi: 10.1007/s00049-020-00308-2
Xylene	Cucurbita pepo	Cucurbita	Lepidoptera	Diaphania indica	Florivore	EAG	1	1	0	Wind tunnel	NA	0	0	0	Gharaei et. al, 2020 doi: 10.1007/s00049-020-00308-2
Eugenol	Cucurbita maxima, Cucurbita spp.	Cucurbita	Coleoptera	Diabrotica virgifera	Florivore	Behaviour	1	1	0	Trap (choice)	+	1	0	0	Andersen and Metcalf, 1986 doi: 10.1007/BF01012102; Lance et. al, 1992 https://www.jstor.org/stable/25085322
1,2,4-trimethoxybenzene	Cucurbita sp.	Cucurbita	Coleoptera	Acalymma vittatum	Florivore	Behaviour	1	1	0	Trap (choice)	+	1	0	0	Andrews et. al, 2007 doi: 10.1007/s10886-007-9337-7
Cinnamaldehyde	Cucurbita sp.	Cucurbita	Coleoptera	Acalymma vittatum	Florivore		NA	0	0	Trap (choice)	0	0	0	1	Andrews et. al, 2007 doi: 10.1007/s10886-007-9337-7
Indole	Cucurbita sp.	Cucurbita	Coleoptera	Acalymma vittatum	Florivore	Behaviour	1	1	0	Trap (choice)	+	1	0	0	Andrews et. al, 2007 doi: 10.1007/s10886-007-9337-7
4-methoxy cinnamaldehyde	Cucurbita spp.	Cucurbita	Coleoptera	Diabrotica virgifera virgifera	Florivore	Behaviour	1	1	0	Trap (choice)	+	1	0	0	Lance et. al, 1992 https://www.jstor.org/stable/25085322
4-methoxy phenethyl alcohol	Cucurbita spp.	Cucurbita	Coleoptera	Diabrotica virgifera virgifera	Florivore	Behaviour	1	1	0	Trap (choice)	+	1	0	0	Lance et. al, 1992 https://www.jstor.org/stable/25085322
Cinnamaldehyde	Cucurbita spp.	Cucurbita	Coleoptera	Diabrotica virgifera virgifera	Florivore	Behaviour	1	1	0	Trap (choice)	+	1	0	0	Lance et. al, 1992 https://www.jstor.org/stable/25085322
Cinnamyl alcohol	Cucurbita spp.	Cucurbita	Coleoptera	Diabrotica virgifera virgifera	Florivore	Behaviour	1	1	0	Trap (choice)	+	1	0	0	Lance et. al, 1992 https://www.jstor.org/stable/25085322
Estragole	Cucurbita spp.	Cucurbita	Coleoptera	Diabrotica virgifera virgifera	Florivore		NA	0	0	Trap (choice)	0	0	0	1	Lance et. al, 1992 https://www.jstor.org/stable/25085322
Indole	Cucurbita spp.	Cucurbita	Coleoptera	Diabrotica virgifera virgifera	Florivore	Behaviour	1	1	0	Trap (choice)	+	1	0	0	Lance et. al, 1992 https://www.jstor.org/stable/25085322
Phenylacetaldehyde	Cucurbita spp.	Cucurbita	Coleoptera	Diabrotica virgifera virgifera	Florivore	Behaviour	1	1	0	Trap (choice)	+	1	0	0	Lance et. al, 1992 https://www.jstor.org/stable/25085322
1,2,3-trimethoxybenzene	Cucurbita maxima	Cucurbita	Coleoptera	Acalymma vittatum	Florivore		NA	0	0	Trap (choice)	0	0	0	1	Lewis et. al, 1990 doi: 10.1093/ee/19.1.8
1,2,4-trimethoxybenzene	Cucurbita maxima	Cucurbita	Coleoptera	Acalymma vittatum	Florivore		NA	0	0	Trap (choice)	0	0	0	1	Lewis et. al, 1990 doi: 10.1093/ee/19.1.8
1,2-dimethoxybenzene	Cucurbita maxima	Cucurbita	Coleoptera	Acalymma vittatum	Florivore		NA	0	0	Trap (choice)	0	0	0	1	Lewis et. al, 1990 doi: 10.1093/ee/19.1.8
1,3,5-trimethoxybenzene	Cucurbita maxima	Cucurbita	Coleoptera	Acalymma vittatum	Florivore		NA	0	0	Trap (choice)	0	0	0	1	Lewis et. al, 1990 doi: 10.1093/ee/19.1.8
1,3-dimethoxybenzene	Cucurbita maxima	Cucurbita	Coleoptera	Acalymma vittatum	Florivore		NA	0	0	Trap (choice)	0	0	0	1	Lewis et. al, 1990 doi: 10.1093/ee/19.1.8
1,4-dimethoxybenzene	Cucurbita maxima	Cucurbita	Coleoptera	Acalymma vittatum	Florivore		NA	0	0	Trap (choice)	0	0	0	1	Lewis et. al, 1990 doi: 10.1093/ee/19.1.8
2-hexenol	Cucurbita maxima	Cucurbita	Coleoptera	Acalymma vittatum	Florivore		NA	0	0	Trap (choice)	0	0	0	1	Lewis et. al, 1990 doi: 10.1093/ee/19.1.8
2-phenylethanol	Cucurbita maxima	Cucurbita	Coleoptera	Acalymma vittatum	Florivore	Behaviour	1	1	0	Trap (choice)	+	1	0	0	Lewis et. al, 1990 doi: 10.1093/ee/19.1.8
3-hexenol	Cucurbita maxima	Cucurbita	Coleoptera	Acalymma vittatum	Florivore	Behaviour	1	1	0	Trap (choice)	+	1	0	0	Lewis et. al, 1990 doi: 10.1093/ee/19.1.8
4-methoxy cinnamaldehyde	Cucurbita maxima	Cucurbita	Coleoptera	Acalymma vittatum	Florivore		NA	0	0	Trap (choice)	0	0	0	1	Lewis et. al, 1990 doi: 10.1093/ee/19.1.8
4-methoxycinnamaldehyde	Cucurbita maxima	Cucurbita	Coleoptera	Acalymma vittatum	Florivore		NA	0	0	Trap (choice)	0	0	0	1	Lewis et. al, 1990 doi: 10.1093/ee/19.1.8
a-ionone	Cucurbita maxima	Cucurbita	Coleoptera	Acalymma vittatum	Florivore		NA	0	0	Trap (choice)	0	0	0	1	Lewis et. al, 1990 doi: 10.1093/ee/19.1.8
Benzaldehyde	Cucurbita maxima	Cucurbita	Coleoptera	Acalymma vittatum	Florivore	Behaviour	1	1	0	Trap (choice)	+	1	0	0	Lewis et. al, 1990 doi: 10.1093/ee/19.1.8
Benzyl alcohol	Cucurbita maxima	Cucurbita	Coleoptera	Acalymma vittatum	Florivore	Behaviour	1	1	0	Trap (choice)	+	1	0	0	Lewis et. al, 1990 doi: 10.1093/ee/19.1.8
b-ionone	Cucurbita maxima	Cucurbita	Coleoptera	Acalymma vittatum	Florivore		NA	0	0	Trap (choice)	0	0	0	1	Lewis et. al, 1990 doi: 10.1093/ee/19.1.8
Cinnamyl alcohol	Cucurbita maxima	Cucurbita	Coleoptera	Acalymma vittatum	Florivore		NA	0	0	Trap (choice)	0	0	0	1	Lewis et. al, 1990 doi: 10.1093/ee/19.1.8
Estragole	Cucurbita maxima	Cucurbita	Coleoptera	Acalymma vittatum	Florivore		NA	0	0	Trap (choice)	0	0	0	1	Lewis et. al, 1990 doi: 10.1093/ee/19.1.8
Eugenol	Cucurbita maxima	Cucurbita	Coleoptera	Acalymma vittatum	Florivore		NA	0	0	Trap (choice)	0	0	0	1	Lewis et. al, 1990 doi: 10.1093/ee/19.1.8
Hexanal	Cucurbita maxima	Cucurbita	Coleoptera	Acalymma vittatum	Florivore	Behaviour	1	1	0	Trap (choice)	-	0	1	0	Lewis et. al, 1990 doi: 10.1093/ee/19.1.8
Hexanol	Cucurbita maxima	Cucurbita	Coleoptera	Acalymma vittatum	Florivore		NA	0	0	Trap (choice)	0	0	0	1	Lewis et. al, 1990 doi: 10.1093/ee/19.1.8
Indole	Cucurbita maxima	Cucurbita	Coleoptera	Acalymma vittatum	Florivore	Behaviour	1	1	0	Trap (choice)	+	1	0	0	Lewis et. al, 1990 doi: 10.1093/ee/19.1.8
Nerolidol	Cucurbita maxima	Cucurbita	Coleoptera	Acalymma vittatum	Florivore		NA	0	0	Trap (choice)	0	0	0	1	Lewis et. al, 1990 doi: 10.1093/ee/19.1.8
Nonanal	Cucurbita maxima	Cucurbita	Coleoptera	Acalymma vittatum	Florivore		NA	0	0	Trap (choice)	0	0	0	1	Lewis et. al, 1990 doi: 10.1093/ee/19.1.8
Phenylacetaldehyde	Cucurbita maxima	Cucurbita	Coleoptera	Acalymma vittatum	Florivore	Behaviour	1	1	0	Trap (choice)	+	1	0	0	Lewis et. al, 1990 doi: 10.1093/ee/19.1.8
1,2,4-trimethoxybenzene	Cucurbita maxima	Cucurbita	Coleoptera	Cerotoma arcuata	Florivore		NA	0	0	Trap (choice)	0	0	0	1	Ventura et. al, 2000 http://www.jstor.org/stable/3496715
1,2,4-trimethoxybenzene	Cucurbita maxima	Cucurbita	Coleoptera	Diabrotica speciosa	Florivore		NA	0	0	Trap (choice)	0	0	0	1	Ventura et. al, 2000 http://www.jstor.org/stable/3496715
1,4-dimethoxybenzene	Cucurbita maxima	Cucurbita	Coleoptera	Cerotoma arcuata	Florivore		NA	0	0	Trap (choice)	0	0	0	1	Ventura et. al, 2000 http://www.jstor.org/stable/3496715
1,4-dimethoxybenzene	Cucurbita maxima	Cucurbita	Coleoptera	Diabrotica speciosa	Florivore	Behaviour	1	1	0	Trap (choice)	+	1	0	0	Ventura et. al, 2000 http://www.jstor.org/stable/3496715
4-methoxy phenethyl alcohol	Cucurbita maxima	Cucurbita	Coleoptera	Cerotoma arcuata	Florivore		NA	0	0	Trap (choice)	0	0	0	1	Ventura et. al, 2000 http://www.jstor.org/stable/3496715
4-methoxy phenethyl alcohol	Cucurbita maxima	Cucurbita	Coleoptera	Diabrotica speciosa	Florivore		NA	0	0	Trap (choice)	0	0	0	1	Ventura et. al, 2000 http://www.jstor.org/stable/3496715
a-ionone	Cucurbita maxima	Cucurbita	Coleoptera	Cerotoma arcuata	Florivore		NA	0	0	Trap (choice)	0	0	0	1	Ventura et. al, 2000 http://www.jstor.org/stable/3496715
a-ionone	Cucurbita maxima	Cucurbita	Coleoptera	Diabrotica speciosa	Florivore		NA	0	0	Trap (choice)	0	0	0	1	Ventura et. al, 2000 http://www.jstor.org/stable/3496715
Benzaldehyde	Cucurbita maxima	Cucurbita	Coleoptera	Cerotoma arcuata	Florivore		NA	0	0	Trap (choice)	0	0	0	1	Ventura et. al, 2000 http://www.jstor.org/stable/3496715
Benzaldehyde	Cucurbita maxima	Cucurbita	Coleoptera	Diabrotica speciosa	Florivore		NA	0	0	Trap (choice)	0	0	0	1	Ventura et. al, 2000 http://www.jstor.org/stable/3496715
Benzyl acetone	Cucurbita maxima	Cucurbita	Coleoptera	Cerotoma arcuata	Florivore		NA	0	0	Trap (choice)	0	0	0	1	Ventura et. al, 2000 http://www.jstor.org/stable/3496715
Benzyl acetone	Cucurbita maxima	Cucurbita	Coleoptera	Diabrotica speciosa	Florivore		NA	0	0	Trap (choice)	0	0	0	1	Ventura et. al, 2000 http://www.jstor.org/stable/3496715
Benzyl alcohol	Cucurbita maxima	Cucurbita	Coleoptera	Cerotoma arcuata	Florivore		NA	0	0	Trap (choice)	0	0	0	1	Ventura et. al, 2000 http://www.jstor.org/stable/3496715
Benzyl alcohol	Cucurbita maxima	Cucurbita	Coleoptera	Diabrotica speciosa	Florivore		NA	0	0	Trap (choice)	0	0	0	1	Ventura et. al, 2000 http://www.jstor.org/stable/3496715
b-ionone	Cucurbita maxima	Cucurbita	Coleoptera	Cerotoma arcuata	Florivore		NA	0	0	Trap (choice)	0	0	0	1	Ventura et. al, 2000 http://www.jstor.org/stable/3496715
b-ionone	Cucurbita maxima	Cucurbita	Coleoptera	Diabrotica speciosa	Florivore		NA	0	0	Trap (choice)	0	0	0	1	Ventura et. al, 2000 http://www.jstor.org/stable/3496715
Cinnamaldehyde	Cucurbita maxima	Cucurbita	Coleoptera	Cerotoma arcuata	Florivore		NA	0	0	Trap (choice)	0	0	0	1	Ventura et. al, 2000 http://www.jstor.org/stable/3496715
Cinnamaldehyde	Cucurbita maxima	Cucurbita	Coleoptera	Diabrotica speciosa	Florivore		NA	0	0	Trap (choice)	0	0	0	1	Ventura et. al, 2000 http://www.jstor.org/stable/3496715
Cinnamyl alcohol	Cucurbita maxima	Cucurbita	Coleoptera	Cerotoma arcuata	Florivore		NA	0	0	Trap (choice)	0	0	0	1	Ventura et. al, 2000 http://www.jstor.org/stable/3496715
Cinnamyl alcohol	Cucurbita maxima	Cucurbita	Coleoptera	Diabrotica speciosa	Florivore		NA	0	0	Trap (choice)	0	0	0	1	Ventura et. al, 2000 http://www.jstor.org/stable/3496715
Indole	Cucurbita maxima	Cucurbita	Coleoptera	Cerotoma arcuata	Florivore		NA	0	0	Trap (choice)	0	0	0	1	Ventura et. al, 2000 http://www.jstor.org/stable/3496715
Indole	Cucurbita maxima	Cucurbita	Coleoptera	Diabrotica speciosa	Florivore		NA	0	0	Trap (choice)	0	0	0	1	Ventura et. al, 2000 http://www.jstor.org/stable/3496715
Nerolidol	Cucurbita maxima	Cucurbita	Coleoptera	Cerotoma arcuata	Florivore	Behaviour	1	1	0	Trap (choice)	+	1	0	0	Ventura et. al, 2000 http://www.jstor.org/stable/3496715
Nerolidol	Cucurbita maxima	Cucurbita	Coleoptera	Diabrotica speciosa	Florivore		NA	0	0	Trap (choice)	0	0	0	1	Ventura et. al, 2000 http://www.jstor.org/stable/3496715
Phenylacetaldehyde	Cucurbita maxima	Cucurbita	Coleoptera	Diabrotica speciosa	Florivore		NA	0	0	Trap (choice)	0	0	0	1	Ventura et. al, 2000 http://www.jstor.org/stable/3496715
Phenylacetaldehyde	Cucurbita maxima	Cucurbita	Coleoptera	Diabrotica speciosa	Florivore		NA	0	0	Trap (choice)	0	0	0	1	Ventura et. al, 2000 http://www.jstor.org/stable/3496715
Veratrole	Cucurbita maxima	Cucurbita	Coleoptera	Cerotoma arcuata	Florivore		NA	0	0	Trap (choice)	0	0	0	1	Ventura et. al, 2000 http://www.jstor.org/stable/3496715
Veratrole	Cucurbita maxima	Cucurbita	Coleoptera	Diabrotica speciosa	Florivore		NA	0	0	Trap (choice)	0	0	0	1	Ventura et. al, 2000 http://www.jstor.org/stable/3496715
1,2,4-trimethoxybenzene	Cucurbita sp.	Cucurbita	Hymenoptera	Peponapis pruinosa	Pollinator	Behaviour	1	1	0	Trap (choice)	+	1	0	0	Andrews et. al, 2007 doi: 10.1007/s10886-007-9337-7
Cinnamaldehyde	Cucurbita sp.	Cucurbita	Hymenoptera	Peponapis pruinosa	Pollinator	Behaviour	1	1	0	Trap (choice)	+	1	0	0	Andrews et. al, 2007 doi: 10.1007/s10886-007-9337-7
Indole	Cucurbita sp.	Cucurbita	Hymenoptera	Peponapis pruinosa	Pollinator		NA	0	0	Trap (choice)	0	0	0	1	Andrews et. al, 2007 doi: 10.1007/s10886-007-9337-7
UT1	Daucus carrota	Daucus	Coleoptera	Acanthoscliedes obtectus	Florivore	GC-EAG	0	0	1		NA	0	0	0	Vuts et. al, 2018 doi: 10.1002/ps.4903
UT2	Daucus carrota	Daucus	Coleoptera	Acanthoscliedes obtectus	Florivore	GC-EAG	0	0	1		NA	0	0	0	Vuts et. al, 2018 doi: 10.1002/ps.4903
Bornyl acetate	Daucus carrota	Daucus	Coleoptera	Acanthoscliedes obtectus	Florivore	GC-EAG	1	1	0		NA	0	0	0	Vuts et. al, 2018 doi: 10.1002/ps.4903
Limonene	Daucus carrota	Daucus	Coleoptera	Acanthoscliedes obtectus	Florivore	GC-EAG	1	1	0		NA	0	0	0	Vuts et. al, 2018 doi: 10.1002/ps.4903
Myrcene	Daucus carrota	Daucus	Coleoptera	Acanthoscliedes obtectus	Florivore	GC-EAG	1	1	0		NA	0	0	0	Vuts et. al, 2018 doi: 10.1002/ps.4903
Pinene	Daucus carrota	Daucus	Coleoptera	Acanthoscliedes obtectus	Florivore	GC-EAG	1	1	0		NA	0	0	0	Vuts et. al, 2018 doi: 10.1002/ps.4903
Sabinene	Daucus carrota	Daucus	Coleoptera	Acanthoscliedes obtectus	Florivore	GC-EAG	1	1	0		NA	0	0	0	Vuts et. al, 2018 doi: 10.1002/ps.4903
Terpinolene	Daucus carrota	Daucus	Coleoptera	Acanthoscliedes obtectus	Florivore	GC-EAG	1	1	0		NA	0	0	0	Vuts et. al, 2018 doi: 10.1002/ps.4903
UR1	Daucus carrota	Daucus	Hymenoptera	Apis mellifera	Pollinator	EAG, GC-EAD	0	0	1		NA	0	0	0	Mas et. al, 2018 doi: 10.1002/jsfa.8967; Mas et. al 2020 doi: 10.1016/j.jinsphys.2019.104002
UR10	Daucus carrota	Daucus	Hymenoptera	Apis mellifera	Pollinator	EAG, GC-EAD	0	0	1		NA	0	0	0	Mas et. al, 2018 doi: 10.1002/jsfa.8967; Mas et. al 2020 doi: 10.1016/j.jinsphys.2019.104002
UR2	Daucus carrota	Daucus	Hymenoptera	Apis mellifera	Pollinator	EAG, GC-EAD	0	0	1		NA	0	0	0	Mas et. al, 2018 doi: 10.1002/jsfa.8967; Mas et. al 2020 doi: 10.1016/j.jinsphys.2019.104002
UR3	Daucus carrota	Daucus	Hymenoptera	Apis mellifera	Pollinator	EAG, GC-EAD	0	0	1		NA	0	0	0	Mas et. al, 2018 doi: 10.1002/jsfa.8967; Mas et. al 2020 doi: 10.1016/j.jinsphys.2019.104002
UR4	Daucus carrota	Daucus	Hymenoptera	Apis mellifera	Pollinator	EAG, GC-EAD	0	0	1		NA	0	0	0	Mas et. al, 2018 doi: 10.1002/jsfa.8967; Mas et. al 2020 doi: 10.1016/j.jinsphys.2019.104002
UR5	Daucus carrota	Daucus	Hymenoptera	Apis mellifera	Pollinator	EAG, GC-EAD	0	0	1		NA	0	0	0	Mas et. al, 2018 doi: 10.1002/jsfa.8967; Mas et. al 2020 doi: 10.1016/j.jinsphys.2019.104002
UR6	Daucus carrota	Daucus	Hymenoptera	Apis mellifera	Pollinator	EAG, GC-EAD	0	0	1		NA	0	0	0	Mas et. al, 2018 doi: 10.1002/jsfa.8967; Mas et. al 2020 doi: 10.1016/j.jinsphys.2019.104002
UR7	Daucus carrota	Daucus	Hymenoptera	Apis mellifera	Pollinator	EAG, GC-EAD	0	0	1		NA	0	0	0	Mas et. al, 2018 doi: 10.1002/jsfa.8967; Mas et. al 2020 doi: 10.1016/j.jinsphys.2019.104002
UR8	Daucus carrota	Daucus	Hymenoptera	Apis mellifera	Pollinator	EAG, GC-EAD	0	0	1		NA	0	0	0	Mas et. al, 2018 doi: 10.1002/jsfa.8967; Mas et. al 2020 doi: 10.1016/j.jinsphys.2019.104002
UR9	Daucus carrota	Daucus	Hymenoptera	Apis mellifera	Pollinator	EAG, GC-EAD	0	0	1		NA	0	0	0	Mas et. al, 2018 doi: 10.1002/jsfa.8967; Mas et. al 2020 doi: 10.1016/j.jinsphys.2019.104002
Methyl salicylate	Daucus carrota	Daucus	Hymenoptera	Apis mellifera	Pollinator	EAG, GC-EAD, Behaviour	1	1	0	PER	+	1	0	0	Mas et. al, 2018 doi: 10.1002/jsfa.8967; Mas et. al 2020 doi: 10.1016/j.jinsphys.2019.104002
Nonanal	Daucus carrota	Daucus	Hymenoptera	Apis mellifera	Pollinator	EAG, GC-EAD, Behaviour	1	1	0	PER	+	1	0	0	Mas et. al, 2018 doi: 10.1002/jsfa.8967; Mas et. al 2020 doi: 10.1016/j.jinsphys.2019.104002
Phenylacetaldehyde	Daucus carrota	Daucus	Hymenoptera	Apis mellifera	Pollinator	EAG, GC-EAD, Behaviour	1	1	0	PER	+	1	0	0	Mas et. al, 2018 doi: 10.1002/jsfa.8967; Mas et. al 2020 doi: 10.1016/j.jinsphys.2019.104002
UV5	Fragaria x ananassa	Fragaria	Coleoptera	Anthonomus rubi	Florivore	GC-EAG	0	0	1		NA	0	0	0	Bichao et. al, 2005 doi: 10.1007/s00049-005-0315-7
UV6	Fragaria x ananassa	Fragaria	Coleoptera	Anthonomus rubi	Florivore	GC-EAG	0	0	1		NA	0	0	0	Bichao et. al, 2005 doi: 10.1007/s00049-005-0315-7
UV7	Fragaria x ananassa	Fragaria	Coleoptera	Anthonomus rubi	Florivore	GC-EAG	0	0	1		NA	0	0	0	Bichao et. al, 2005 doi: 10.1007/s00049-005-0315-7
UV8	Fragaria x ananassa	Fragaria	Coleoptera	Anthonomus rubi	Florivore	GC-EAG	0	0	1		NA	0	0	0	Bichao et. al, 2005 doi: 10.1007/s00049-005-0315-7
UV9	Fragaria x ananassa	Fragaria	Coleoptera	Anthonomus rubi	Florivore	GC-EAG	0	0	1		NA	0	0	0	Bichao et. al, 2005 doi: 10.1007/s00049-005-0315-7
UW10	Fragaria spp.	Fragaria	Coleoptera	Oedemera spp.	Florivore	GC-EAD	0	0	1		NA	0	0	0	Blažytė‑Čereškienė, 2019 doi: 10.1007/s11829-019-09702-2
UW11	Fragaria spp.	Fragaria	Coleoptera	Oedemera spp.	Florivore	GC-EAD	0	0	1		NA	0	0	0	Blažytė‑Čereškienė, 2019 doi: 10.1007/s11829-019-09702-2
UW12	Fragaria spp.	Fragaria	Coleoptera	Oedemera spp.	Florivore	GC-EAD	0	0	1		NA	0	0	0	Blažytė‑Čereškienė, 2019 doi: 10.1007/s11829-019-09702-2
UW3	Fragaria spp.	Fragaria	Coleoptera	Oedemera spp.	Florivore	GC-EAD	0	0	1		NA	0	0	0	Blažytė‑Čereškienė, 2019 doi: 10.1007/s11829-019-09702-2
UW4	Fragaria spp.	Fragaria	Coleoptera	Oedemera spp.	Florivore	GC-EAD	0	0	1		NA	0	0	0	Blažytė‑Čereškienė, 2019 doi: 10.1007/s11829-019-09702-2
UW5	Fragaria spp.	Fragaria	Coleoptera	Oedemera spp.	Florivore	GC-EAD	0	0	1		NA	0	0	0	Blažytė‑Čereškienė, 2019 doi: 10.1007/s11829-019-09702-2
UW6	Fragaria spp.	Fragaria	Coleoptera	Oedemera spp.	Florivore	GC-EAD	0	0	1		NA	0	0	0	Blažytė‑Čereškienė, 2019 doi: 10.1007/s11829-019-09702-2
UW7	Fragaria spp.	Fragaria	Coleoptera	Oedemera spp.	Florivore	GC-EAD	0	0	1		NA	0	0	0	Blažytė‑Čereškienė, 2019 doi: 10.1007/s11829-019-09702-2
UW8	Fragaria spp.	Fragaria	Coleoptera	Oedemera spp.	Florivore	GC-EAD	0	0	1		NA	0	0	0	Blažytė‑Čereškienė, 2019 doi: 10.1007/s11829-019-09702-2
UW9	Fragaria spp.	Fragaria	Coleoptera	Oedemera spp.	Florivore	GC-EAD	0	0	1		NA	0	0	0	Blažytė‑Čereškienė, 2019 doi: 10.1007/s11829-019-09702-2
3-hexenyl acetate	Fragaria x ananassa	Fragaria	Coleoptera	Anthonomus rubi	Florivore	GC-EAG	1	1	0		NA	0	0	0	Bichao et. al, 2005 doi: 10.1007/s00049-005-0315-7
3-pentanone	Fragaria x ananassa	Fragaria	Coleoptera	Anthonomus rubi	Florivore	GC-EAG	1	1	0		NA	0	0	0	Bichao et. al, 2005 doi: 10.1007/s00049-005-0315-7
4,8-dimethyl-1,3,7-nonatriene	Fragaria x ananassa	Fragaria	Coleoptera	Anthonomus rubi	Florivore	GC-EAG	1	1	0		NA	0	0	0	Bichao et. al, 2005 doi: 10.1007/s00049-005-0315-7
Hexanol	Fragaria x ananassa	Fragaria	Coleoptera	Anthonomus rubi	Florivore	GC-EAG	1	1	0		NA	0	0	0	Bichao et. al, 2005 doi: 10.1007/s00049-005-0315-7
Hexen-1-ol	Fragaria x ananassa	Fragaria	Coleoptera	Anthonomus rubi	Florivore	GC-EAG	1	1	0		NA	0	0	0	Bichao et. al, 2005 doi: 10.1007/s00049-005-0315-7
Methyl salicylate	Fragaria x ananassa	Fragaria	Coleoptera	Anthonomus rubi	Florivore	GC-EAG	1	1	0		NA	0	0	0	Bichao et. al, 2005 doi: 10.1007/s00049-005-0315-7
Ocimene	Fragaria x ananassa	Fragaria	Coleoptera	Anthonomus rubi	Florivore	GC-EAG	1	1	0		NA	0	0	0	Bichao et. al, 2005 doi: 10.1007/s00049-005-0315-7
UV1	Fragaria x ananassa	Fragaria	Coleoptera	Anthonomus rubi	Florivore	GC-EAG	1	1	0		NA	0	0	0	Bichao et. al, 2005 doi: 10.1007/s00049-005-0315-7
UV2	Fragaria x ananassa	Fragaria	Coleoptera	Anthonomus rubi	Florivore	GC-EAG	1	1	0		NA	0	0	0	Bichao et. al, 2005 doi: 10.1007/s00049-005-0315-7
UV3	Fragaria x ananassa	Fragaria	Coleoptera	Anthonomus rubi	Florivore	GC-EAG	1	1	0		NA	0	0	0	Bichao et. al, 2005 doi: 10.1007/s00049-005-0315-7
UV4	Fragaria x ananassa	Fragaria	Coleoptera	Anthonomus rubi	Florivore	GC-EAG	1	1	0		NA	0	0	0	Bichao et. al, 2005 doi: 10.1007/s00049-005-0315-7
1,4-dimethoxybenzene	Fragaria spp.	Fragaria	Coleoptera	Oedemera spp.	Florivore	GC-EAD	1	1	0		NA	0	0	0	Blažytė‑Čereškienė, 2019 doi: 10.1007/s11829-019-09702-2
Acetic acid	Fragaria spp.	Fragaria	Coleoptera	Oedemera spp.	Florivore	GC-EAD	1	1	0		NA	0	0	0	Blažytė‑Čereškienė, 2019 doi: 10.1007/s11829-019-09702-2
Decanal	Fragaria spp.	Fragaria	Coleoptera	Oedemera spp.	Florivore	GC-EAD	1	1	0		NA	0	0	0	Blažytė‑Čereškienė, 2019 doi: 10.1007/s11829-019-09702-2
Linalool	Fragaria spp.	Fragaria	Coleoptera	Oedemera spp.	Florivore	GC-EAD	1	1	0		NA	0	0	0	Blažytė‑Čereškienė, 2019 doi: 10.1007/s11829-019-09702-2
Non-2-enal	Fragaria spp.	Fragaria	Coleoptera	Oedemera spp.	Florivore	GC-EAD	1	1	0		NA	0	0	0	Blažytė‑Čereškienė, 2019 doi: 10.1007/s11829-019-09702-2
Nonanal	Fragaria spp.	Fragaria	Coleoptera	Oedemera spp.	Florivore	GC-EAD	1	1	0		NA	0	0	0	Blažytė‑Čereškienė, 2019 doi: 10.1007/s11829-019-09702-2
Phenylacetaldehyde	Fragaria spp.	Fragaria	Coleoptera	Oedemera spp.	Florivore	GC-EAD	1	1	0		NA	0	0	0	Blažytė‑Čereškienė, 2019 doi: 10.1007/s11829-019-09702-2
UW1	Fragaria spp.	Fragaria	Coleoptera	Oedemera spp.	Florivore	GC-EAD	1	1	0		NA	0	0	0	Blažytė‑Čereškienė, 2019 doi: 10.1007/s11829-019-09702-2
UW2	Fragaria spp.	Fragaria	Coleoptera	Oedemera spp.	Florivore	GC-EAD	1	1	0		NA	0	0	0	Blažytė‑Čereškienė, 2019 doi: 10.1007/s11829-019-09702-2
1,4-dimethoxybenzene	Fragaria vesca	Fragaria	Coleoptera	Anthomonas rubi	Florivore	Behaviour	1	1	0	Trap (choice)	+	1	0	0	Wibe et. al, 2014 doi: 10.1016/j.cropro.2014.06.016
Germacrene D	Fragaria vesca	Fragaria	Coleoptera	Anthomonas rubi	Florivore		NA	0	0	Trap (choice)	0	0	0	1	Wibe et. al, 2014 doi: 10.1016/j.cropro.2014.06.016
3-hexenyl acetate	Fragaria x ananassa	Fragaria	Hymenoptera	Osmia bicornis	Pollinator	EAG	1	1	0		NA	0	0	0	Klatt et. al, 2013 doi: 10.1371/journal.pone.0072724
Benzaldehyde	Fragaria x ananassa	Fragaria	Hymenoptera	Osmia bicornis	Pollinator	EAG	1	1	0		NA	0	0	0	Klatt et. al, 2013 doi: 10.1371/journal.pone.0072724
b-Ionone	Fragaria x ananassa	Fragaria	Hymenoptera	Osmia bicornis	Pollinator	EAG	1	1	0		NA	0	0	0	Klatt et. al, 2013 doi: 10.1371/journal.pone.0072724
Dihydro-b-ionone	Fragaria x ananassa	Fragaria	Hymenoptera	Osmia bicornis	Pollinator	EAG	1	1	0		NA	0	0	0	Klatt et. al, 2013 doi: 10.1371/journal.pone.0072724
Farnesene	Fragaria x ananassa	Fragaria	Hymenoptera	Osmia bicornis	Pollinator	EAG	1	1	0		NA	0	0	0	Klatt et. al, 2013 doi: 10.1371/journal.pone.0072724
Geranyl acetone	Fragaria x ananassa	Fragaria	Hymenoptera	Osmia bicornis	Pollinator	EAG	1	1	0		NA	0	0	0	Klatt et. al, 2013 doi: 10.1371/journal.pone.0072724
Limonene	Fragaria x ananassa	Fragaria	Hymenoptera	Osmia bicornis	Pollinator	EAG	1	1	0		NA	0	0	0	Klatt et. al, 2013 doi: 10.1371/journal.pone.0072724
Methyl salicylate	Fragaria x ananassa	Fragaria	Hymenoptera	Osmia bicornis	Pollinator	EAG	1	1	0		NA	0	0	0	Klatt et. al, 2013 doi: 10.1371/journal.pone.0072724
Nonanal	Fragaria x ananassa	Fragaria	Hymenoptera	Osmia bicornis	Pollinator	EAG	1	1	0		NA	0	0	0	Klatt et. al, 2013 doi: 10.1371/journal.pone.0072724
p-Anisaldehyde	Fragaria x ananassa	Fragaria	Hymenoptera	Osmia bicornis	Pollinator	EAG	1	1	0		NA	0	0	0	Klatt et. al, 2013 doi: 10.1371/journal.pone.0072724
Sulcatone	Fragaria x ananassa	Fragaria	Hymenoptera	Osmia bicornis	Pollinator	EAG	1	1	0		NA	0	0	0	Klatt et. al, 2013 doi: 10.1371/journal.pone.0072724
2-hexanol	Fragaria x ananassa	Fragaria	Hymenoptera	Bombus terrestris	Pollinator	Behaviour	1	1	0	Olfactometry	-	0	1	0	Ceuppens et. al, 2015 doi: 10.1007/s11829-015-9375-y
2-hexenyl acetate	Fragaria x ananassa	Fragaria	Hymenoptera	Bombus terrestris	Pollinator		NA	0	0	Olfactometry	0	0	0	1	Ceuppens et. al, 2015 doi: 10.1007/s11829-015-9375-y
3-hexenyl acetate	Fragaria x ananassa	Fragaria	Hymenoptera	Bombus terrestris	Pollinator		NA	0	0	Olfactometry	0	0	0	1	Ceuppens et. al, 2015 doi: 10.1007/s11829-015-9375-y
Hex-2-en-1-ol	Fragaria x ananassa	Fragaria	Hymenoptera	Bombus terrestris	Pollinator	Behaviour	1	1	0	Olfactometry	-	0	1	0	Ceuppens et. al, 2015 doi: 10.1007/s11829-015-9375-y
Limonene	Helianthus annuus	Helianthus	Coleoptera	Smicronyx fulvis	Florivore	Behaviour	1	1	0	Trap (choice)	+	1	0	0	Roseland et. al, 1992 doi: 10.1111/j.1570-7458.1992.tb00648.x
Uc10	Helianthus annuus	Helianthus	Hymenoptera	Apis mellifera	Pollinator	EAG	0	0	1		NA	0	0	0	Thiery et. al, 1990 doi: 10.1007/BF01016481
Uc11	Helianthus annuus	Helianthus	Hymenoptera	Apis mellifera	Pollinator	EAG	0	0	1		NA	0	0	0	Thiery et. al, 1990 doi: 10.1007/BF01016481
Uc12	Helianthus annuus	Helianthus	Hymenoptera	Apis mellifera	Pollinator	EAG	0	0	1		NA	0	0	0	Thiery et. al, 1990 doi: 10.1007/BF01016481
Uc13	Helianthus annuus	Helianthus	Hymenoptera	Apis mellifera	Pollinator	EAG	0	0	1		NA	0	0	0	Thiery et. al, 1990 doi: 10.1007/BF01016481
Uc14	Helianthus annuus	Helianthus	Hymenoptera	Apis mellifera	Pollinator	EAG	0	0	1		NA	0	0	0	Thiery et. al, 1990 doi: 10.1007/BF01016481
Uc15	Helianthus annuus	Helianthus	Hymenoptera	Apis mellifera	Pollinator	EAG	0	0	1		NA	0	0	0	Thiery et. al, 1990 doi: 10.1007/BF01016481
Uc16	Helianthus annuus	Helianthus	Hymenoptera	Apis mellifera	Pollinator	EAG	0	0	1		NA	0	0	0	Thiery et. al, 1990 doi: 10.1007/BF01016481
Uc17	Helianthus annuus	Helianthus	Hymenoptera	Apis mellifera	Pollinator	EAG	0	0	1		NA	0	0	0	Thiery et. al, 1990 doi: 10.1007/BF01016481
Uc18	Helianthus annuus	Helianthus	Hymenoptera	Apis mellifera	Pollinator	EAG	0	0	1		NA	0	0	0	Thiery et. al, 1990 doi: 10.1007/BF01016481
Uc19	Helianthus annuus	Helianthus	Hymenoptera	Apis mellifera	Pollinator	EAG	0	0	1		NA	0	0	0	Thiery et. al, 1990 doi: 10.1007/BF01016481
Uc20	Helianthus annuus	Helianthus	Hymenoptera	Apis mellifera	Pollinator	EAG	0	0	1		NA	0	0	0	Thiery et. al, 1990 doi: 10.1007/BF01016481
Uc21	Helianthus annuus	Helianthus	Hymenoptera	Apis mellifera	Pollinator	EAG	0	0	1		NA	0	0	0	Thiery et. al, 1990 doi: 10.1007/BF01016481
Uc5	Helianthus annuus	Helianthus	Hymenoptera	Apis mellifera	Pollinator	EAG	0	0	1		NA	0	0	0	Thiery et. al, 1990 doi: 10.1007/BF01016481
Uc6	Helianthus annuus	Helianthus	Hymenoptera	Apis mellifera	Pollinator	EAG	0	0	1		NA	0	0	0	Thiery et. al, 1990 doi: 10.1007/BF01016481
Uc7	Helianthus annuus	Helianthus	Hymenoptera	Apis mellifera	Pollinator	EAG	0	0	1		NA	0	0	0	Thiery et. al, 1990 doi: 10.1007/BF01016481
Uc8	Helianthus annuus	Helianthus	Hymenoptera	Apis mellifera	Pollinator	EAG	0	0	1		NA	0	0	0	Thiery et. al, 1990 doi: 10.1007/BF01016481
Uc9	Helianthus annuus	Helianthus	Hymenoptera	Apis mellifera	Pollinator	EAG	0	0	1		NA	0	0	0	Thiery et. al, 1990 doi: 10.1007/BF01016481
1,3-diethylbenzene	Helianthus annuus	Helianthus	Lepidoptera	Helicoverpa spp.	Pollinator	GC-SCR	1	1	0		NA	0	0	0	Røstelien et. al, 2005 doi: 10.1093/chemse/bji039
1,4-diethylbenzene	Helianthus annuus	Helianthus	Lepidoptera	Helicoverpa spp.	Pollinator	GC-SCR	1	1	0		NA	0	0	0	Røstelien et. al, 2005 doi: 10.1093/chemse/bji039
3,6,6-trimethyl-2-norpinanone	Helianthus annuus	Helianthus	Lepidoptera	Helicoverpa spp.	Pollinator	GC-SCR	1	1	0		NA	0	0	0	Røstelien et. al, 2005 doi: 10.1093/chemse/bji039
3-hexenyl acetate	Helianthus annuus	Helianthus	Lepidoptera	Helicoverpa spp.	Pollinator	GC-SCR	1	1	0		NA	0	0	0	Røstelien et. al, 2005 doi: 10.1093/chemse/bji039
4-ethylacetophenone	Helianthus annuus	Helianthus	Lepidoptera	Helicoverpa spp.	Pollinator	GC-SCR	1	1	0		NA	0	0	0	Røstelien et. al, 2005 doi: 10.1093/chemse/bji039
Cuminaldehyde	Helianthus annuus	Helianthus	Lepidoptera	Helicoverpa spp.	Pollinator	GC-SCR	1	1	0		NA	0	0	0	Røstelien et. al, 2005 doi: 10.1093/chemse/bji039
Linalool	Helianthus annuus	Helianthus	Lepidoptera	Helicoverpa spp.	Pollinator	GC-SCR	1	1	0		NA	0	0	0	Røstelien et. al, 2005 doi: 10.1093/chemse/bji039
Myrtenol	Helianthus annuus	Helianthus	Lepidoptera	Helicoverpa spp.	Pollinator	GC-SCR	1	1	0		NA	0	0	0	Røstelien et. al, 2005 doi: 10.1093/chemse/bji039
p-cymene	Helianthus annuus	Helianthus	Lepidoptera	Helicoverpa spp.	Pollinator	GC-SCR	1	1	0		NA	0	0	0	Røstelien et. al, 2005 doi: 10.1093/chemse/bji039
Pinocarveol	Helianthus annuus	Helianthus	Lepidoptera	Helicoverpa spp.	Pollinator	GC-SCR	1	1	0		NA	0	0	0	Røstelien et. al, 2005 doi: 10.1093/chemse/bji039
Terpinen-4-ol	Helianthus annuus	Helianthus	Lepidoptera	Helicoverpa spp.	Pollinator	GC-SCR	1	1	0		NA	0	0	0	Røstelien et. al, 2005 doi: 10.1093/chemse/bji039
Verbenol	Helianthus annuus	Helianthus	Lepidoptera	Helicoverpa spp.	Pollinator	GC-SCR	1	1	0		NA	0	0	0	Røstelien et. al, 2005 doi: 10.1093/chemse/bji039
1,8-cineole	Helianthus annuus	Helianthus	Hymenoptera	Apis mellifera	Pollinator	EAG, Behaviour	1	1	0		+	1	0	0	Thiery et. al, 1990 doi: 10.1007/BF01016481
1-penten-3-ol	Helianthus annuus	Helianthus	Hymenoptera	Apis mellifera	Pollinator	EAG, Behaviour	1	1	0		+	1	0	0	Thiery et. al, 1990 doi: 10.1007/BF01016481
1-propiovanillone	Helianthus annuus	Helianthus	Hymenoptera	Apis mellifera	Pollinator	EAG	1	1	0		NA	0	0	0	Thiery et. al, 1990 doi: 10.1007/BF01016481
1-thujenol	Helianthus annuus	Helianthus	Hymenoptera	Apis mellifera	Pollinator	EAG	1	1	0		NA	0	0	0	Thiery et. al, 1990 doi: 10.1007/BF01016481
2,3,3-trimethyl epoxy cyclopentyl acetaldehyde	Helianthus annuus	Helianthus	Hymenoptera	Apis mellifera	Pollinator	EAG	1	1	0		NA	0	0	0	Thiery et. al, 1990 doi: 10.1007/BF01016481
2-hexenal	Helianthus annuus	Helianthus	Hymenoptera	Apis mellifera	Pollinator	EAG	1	1	0		NA	0	0	0	Thiery et. al, 1990 doi: 10.1007/BF01016481
4-hydroxy-2-methoxy cinnamaladehyde	Helianthus annuus	Helianthus	Hymenoptera	Apis mellifera	Pollinator	EAG	1	1	0		NA	0	0	0	Thiery et. al, 1990 doi: 10.1007/BF01016481
4-thujanol	Helianthus annuus	Helianthus	Hymenoptera	Apis mellifera	Pollinator	EAG	1	1	0		NA	0	0	0	Thiery et. al, 1990 doi: 10.1007/BF01016481
b-elemene	Helianthus annuus	Helianthus	Hymenoptera	Apis mellifera	Pollinator	EAG	1	1	0		NA	0	0	0	Thiery et. al, 1990 doi: 10.1007/BF01016481
Bornyl acetate	Helianthus annuus	Helianthus	Hymenoptera	Apis mellifera	Pollinator	EAG	1	1	0		NA	0	0	0	Thiery et. al, 1990 doi: 10.1007/BF01016481
C10 methyl ester	Helianthus annuus	Helianthus	Hymenoptera	Apis mellifera	Pollinator	EAG	1	1	0		NA	0	0	0	Thiery et. al, 1990 doi: 10.1007/BF01016481
Caryophyllene oxide	Helianthus annuus	Helianthus	Hymenoptera	Apis mellifera	Pollinator	EAG	1	1	0		NA	0	0	0	Thiery et. al, 1990 doi: 10.1007/BF01016481
Germacrene D	Helianthus annuus	Helianthus	Hymenoptera	Apis mellifera	Pollinator	EAG	1	1	0		NA	0	0	0	Thiery et. al, 1990 doi: 10.1007/BF01016481
Hexadecanoic acid	Helianthus annuus	Helianthus	Hymenoptera	Apis mellifera	Pollinator	EAG	1	1	0		NA	0	0	0	Thiery et. al, 1990 doi: 10.1007/BF01016481
Hexanol	Helianthus annuus	Helianthus	Hymenoptera	Apis mellifera	Pollinator	EAG	1	1	0		NA	0	0	0	Thiery et. al, 1990 doi: 10.1007/BF01016481
Isoamyl alcohol	Helianthus annuus	Helianthus	Hymenoptera	Apis mellifera	Pollinator	EAG	1	1	0		NA	0	0	0	Thiery et. al, 1990 doi: 10.1007/BF01016481
Myrtenal	Helianthus annuus	Helianthus	Hymenoptera	Apis mellifera	Pollinator	EAG	1	1	0		NA	0	0	0	Thiery et. al, 1990 doi: 10.1007/BF01016481
Myrtenol	Helianthus annuus	Helianthus	Hymenoptera	Apis mellifera	Pollinator	EAG	1	1	0		NA	0	0	0	Thiery et. al, 1990 doi: 10.1007/BF01016481
Sesquiterpene alcohol	Helianthus annuus	Helianthus	Hymenoptera	Apis mellifera	Pollinator	EAG	1	1	0		NA	0	0	0	Thiery et. al, 1990 doi: 10.1007/BF01016481
Tetradecanol	Helianthus annuus	Helianthus	Hymenoptera	Apis mellifera	Pollinator	EAG	1	1	0		NA	0	0	0	Thiery et. al, 1990 doi: 10.1007/BF01016481
Uc1	Helianthus annuus	Helianthus	Hymenoptera	Apis mellifera	Pollinator	EAG	1	1	0		NA	0	0	0	Thiery et. al, 1990 doi: 10.1007/BF01016481
Uc2	Helianthus annuus	Helianthus	Hymenoptera	Apis mellifera	Pollinator	EAG	1	1	0		NA	0	0	0	Thiery et. al, 1990 doi: 10.1007/BF01016481
Uc3	Helianthus annuus	Helianthus	Hymenoptera	Apis mellifera	Pollinator	EAG	1	1	0		NA	0	0	0	Thiery et. al, 1990 doi: 10.1007/BF01016481
Uc4	Helianthus annuus	Helianthus	Hymenoptera	Apis mellifera	Pollinator	EAG	1	1	0		NA	0	0	0	Thiery et. al, 1990 doi: 10.1007/BF01016481
Vanillin	Helianthus annuus	Helianthus	Hymenoptera	Apis mellifera	Pollinator	EAG	1	1	0		NA	0	0	0	Thiery et. al, 1990 doi: 10.1007/BF01016481
Benzyl acetone	Nicotiana attenuata	Nicotiana	Coleoptera	Diabrotica undecimpunctata	Florivore	EAG, Behaviour	1	1	0	Visitation (choice)	-	0	1	0	Kessler et. al, 2019 doi: 10.1111/1365-2435.13332
3-hexenol	Nicotiana attenuata	Nicotiana	Hymenoptera	Solenopsis xyloni	Florivore		NA	0	0	Feeding (choice)	0	0	0	1	Kessler and Baldwin, 2006 doi: 10.1111/j.1365-313X.2006.02995.x
3-hexenyl benzoate	Nicotiana attenuata	Nicotiana	Hymenoptera	Solenopsis xyloni	Florivore		NA	0	0	Feeding (choice)	0	0	0	1	Kessler and Baldwin, 2006 doi: 10.1111/j.1365-313X.2006.02995.x
3-hexenyl butyrate	Nicotiana attenuata	Nicotiana	Hymenoptera	Solenopsis xyloni	Florivore	Behaviour	1	1	0	Feeding (choice)	+	1	0	0	Kessler and Baldwin, 2006 doi: 10.1111/j.1365-313X.2006.02995.x
a-bergamotene	Nicotiana attenuata	Nicotiana	Hymenoptera	Solenopsis xyloni	Florivore		NA	0	0	Feeding (choice)	0	0	0	1	Kessler and Baldwin, 2006 doi: 10.1111/j.1365-313X.2006.02995.x
Benzaldehyde	Nicotiana attenuata	Nicotiana	Hymenoptera	Solenopsis xyloni	Florivore		NA	0	0	Feeding (choice)	0	0	0	1	Kessler and Baldwin, 2006 doi: 10.1111/j.1365-313X.2006.02995.x
Benzyl acetone	Nicotiana attenuata	Nicotiana	Hymenoptera	Solenopsis xyloni	Florivore	Behaviour	1	1	0	Feeding (choice)	+	1	0	0	Kessler and Baldwin, 2006 doi: 10.1111/j.1365-313X.2006.02995.x
Caryophyllene	Nicotiana attenuata	Nicotiana	Hymenoptera	Solenopsis xyloni	Florivore		NA	0	0	Feeding (choice)	0	0	0	1	Kessler and Baldwin, 2006 doi: 10.1111/j.1365-313X.2006.02995.x
Geraniol	Nicotiana attenuata	Nicotiana	Hymenoptera	Solenopsis xyloni	Florivore		NA	0	0	Feeding (choice)	0	0	0	1	Kessler and Baldwin, 2006 doi: 10.1111/j.1365-313X.2006.02995.x
Hexanol	Nicotiana attenuata	Nicotiana	Hymenoptera	Solenopsis xyloni	Florivore	Behaviour	1	1	0	Feeding (choice)	+	1	0	0	Kessler and Baldwin, 2006 doi: 10.1111/j.1365-313X.2006.02995.x
Limonene	Nicotiana attenuata	Nicotiana	Hymenoptera	Solenopsis xyloni	Florivore		NA	0	0	Feeding (choice)	0	0	0	1	Kessler and Baldwin, 2006 doi: 10.1111/j.1365-313X.2006.02995.x
Linalool	Nicotiana attenuata	Nicotiana	Hymenoptera	Solenopsis xyloni	Florivore		NA	0	0	Feeding (choice)	0	0	0	1	Kessler and Baldwin, 2006 doi: 10.1111/j.1365-313X.2006.02995.x
Methyl benzoate	Nicotiana attenuata	Nicotiana	Hymenoptera	Solenopsis xyloni	Florivore	Behaviour	1	1	0	Feeding (choice)	-	0	1	0	Kessler and Baldwin, 2006 doi: 10.1111/j.1365-313X.2006.02995.x
Methyl salicylate	Nicotiana attenuata	Nicotiana	Hymenoptera	Solenopsis xyloni	Florivore	Behaviour	1	1	0	Feeding (choice)	-	0	1	0	Kessler and Baldwin, 2006 doi: 10.1111/j.1365-313X.2006.02995.x
Nicotine	Nicotiana attenuata	Nicotiana	Hymenoptera	Solenopsis xyloni	Florivore	Behaviour	1	1	0	Feeding (choice)	+	1	0	0	Kessler and Baldwin, 2006 doi: 10.1111/j.1365-313X.2006.02995.x
Ocimene	Nicotiana attenuata	Nicotiana	Hymenoptera	Solenopsis xyloni	Florivore		NA	0	0	Feeding (choice)	0	0	0	1	Kessler and Baldwin, 2006 doi: 10.1111/j.1365-313X.2006.02995.x
Phytol	Nicotiana attenuata	Nicotiana	Hymenoptera	Solenopsis xyloni	Florivore		NA	0	0	Feeding (choice)	0	0	0	1	Kessler and Baldwin, 2006 doi: 10.1111/j.1365-313X.2006.02995.x
Benzyl acetone	Nicotiana attenuata	Nicotiana	Lepidoptera	Heliothis spp	Florivore		NA	0	0	Feeding (choice)	0	0	0	1	Kessler et. al, 2008 doi: 10.1126/science.1160072
Benzyl acetone	Nicotiana attenuata	Nicotiana	Hymenoptera	Xylocopa spp.	Florivore	Behaviour	1	1	0	Feeding (choice)	-	0	1	0	Kessler et. al, 2008 doi: 10.1126/science.1160072
Nicotine	Nicotiana attenuata	Nicotiana	Lepidoptera	Heliothis spp	Florivore	Behaviour	1	1	0	Feeding (choice)	-	0	1	0	Kessler et. al, 2008 doi: 10.1126/science.1160072
Nicotine	Nicotiana attenuata	Nicotiana	Hymenoptera	Xylocopa spp.	Florivore	Behaviour	1	1	0	Feeding (choice)	-	0	1	0	Kessler et. al, 2008 doi: 10.1126/science.1160072
1,4-dichlorobenzene	Nicotiana attenuata	Nicotiana	Lepidoptera	Helicoverpa assulta	Pollinator	GC-EAD	0	0	1		NA	0	0	0	Sun et. al, 2012 doi: 10.1007/s11829-012-9190-7
3-hexenyl butyrate	Nicotiana attenuata	Nicotiana	Lepidoptera	Helicoverpa assulta	Pollinator	GC-EAD	0	0	1		NA	0	0	0	Sun et. al, 2012 doi: 10.1007/s11829-012-9190-7
6-methyl-2-heptanone	Nicotiana attenuata	Nicotiana	Lepidoptera	Helicoverpa assulta	Pollinator	GC-EAD	0	0	1		NA	0	0	0	Sun et. al, 2012 doi: 10.1007/s11829-012-9190-7
Dodecane	Nicotiana attenuata	Nicotiana	Lepidoptera	Helicoverpa assulta	Pollinator	GC-EAD	0	0	1		NA	0	0	0	Sun et. al, 2012 doi: 10.1007/s11829-012-9190-7
Ethyl butyrate	Nicotiana attenuata	Nicotiana	Lepidoptera	Helicoverpa assulta	Pollinator	GC-EAD	0	0	1		NA	0	0	0	Sun et. al, 2012 doi: 10.1007/s11829-012-9190-7
Heptadecane	Nicotiana attenuata	Nicotiana	Lepidoptera	Helicoverpa assulta	Pollinator	GC-EAD	0	0	1		NA	0	0	0	Sun et. al, 2012 doi: 10.1007/s11829-012-9190-7
Heptanal	Nicotiana attenuata	Nicotiana	Lepidoptera	Helicoverpa assulta	Pollinator	GC-EAD	0	0	1		NA	0	0	0	Sun et. al, 2012 doi: 10.1007/s11829-012-9190-7
Hexadecane	Nicotiana attenuata	Nicotiana	Lepidoptera	Helicoverpa assulta	Pollinator	GC-EAD	0	0	1		NA	0	0	0	Sun et. al, 2012 doi: 10.1007/s11829-012-9190-7
Hexanal	Nicotiana attenuata	Nicotiana	Lepidoptera	Helicoverpa assulta	Pollinator	GC-EAD	0	0	1		NA	0	0	0	Sun et. al, 2012 doi: 10.1007/s11829-012-9190-7
Limonene	Nicotiana attenuata	Nicotiana	Lepidoptera	Helicoverpa assulta	Pollinator	GC-EAD	0	0	1		NA	0	0	0	Sun et. al, 2012 doi: 10.1007/s11829-012-9190-7
Pentadecane	Nicotiana attenuata	Nicotiana	Lepidoptera	Helicoverpa assulta	Pollinator	GC-EAD	0	0	1		NA	0	0	0	Sun et. al, 2012 doi: 10.1007/s11829-012-9190-7
Styrene	Nicotiana attenuata	Nicotiana	Lepidoptera	Helicoverpa assulta	Pollinator	GC-EAD	0	0	1		NA	0	0	0	Sun et. al, 2012 doi: 10.1007/s11829-012-9190-7
Sulcatone	Nicotiana attenuata	Nicotiana	Lepidoptera	Helicoverpa assulta	Pollinator	GC-EAD	0	0	1		NA	0	0	0	Sun et. al, 2012 doi: 10.1007/s11829-012-9190-7
Tetradecane	Nicotiana attenuata	Nicotiana	Lepidoptera	Helicoverpa assulta	Pollinator	GC-EAD	0	0	1		NA	0	0	0	Sun et. al, 2012 doi: 10.1007/s11829-012-9190-7
Tridecane	Nicotiana attenuata	Nicotiana	Lepidoptera	Helicoverpa assulta	Pollinator	GC-EAD	0	0	1		NA	0	0	0	Sun et. al, 2012 doi: 10.1007/s11829-012-9190-7
Undecane	Nicotiana attenuata	Nicotiana	Lepidoptera	Helicoverpa assulta	Pollinator	GC-EAD	0	0	1		NA	0	0	0	Sun et. al, 2012 doi: 10.1007/s11829-012-9190-7
1,3-diethylbenzene	Nicotiana attenuata	Nicotiana	Lepidoptera	Helicoverpa spp.	Pollinator	GC-SCR	1	1	0		NA	0	0	0	Røstelien et. al, 2005 doi: 10.1093/chemse/bji039
1,4-diethylbenzene	Nicotiana attenuata	Nicotiana	Lepidoptera	Helicoverpa spp.	Pollinator	GC-SCR	1	1	0		NA	0	0	0	Røstelien et. al, 2005 doi: 10.1093/chemse/bji039
3-hexenol	Nicotiana attenuata	Nicotiana	Lepidoptera	Helicoverpa spp.	Pollinator	GC-SCR	1	1	0		NA	0	0	0	Røstelien et. al, 2005 doi: 10.1093/chemse/bji039
3-hexenyl acetate	Nicotiana attenuata	Nicotiana	Lepidoptera	Helicoverpa spp.	Pollinator	GC-SCR	1	1	0		NA	0	0	0	Røstelien et. al, 2005 doi: 10.1093/chemse/bji039
4-ethylacetophenone	Nicotiana attenuata	Nicotiana	Lepidoptera	Helicoverpa spp.	Pollinator	GC-SCR	1	1	0		NA	0	0	0	Røstelien et. al, 2005 doi: 10.1093/chemse/bji039
4-ethylbenzaldehyde	Nicotiana attenuata	Nicotiana	Lepidoptera	Helicoverpa spp.	Pollinator	GC-SCR	1	1	0		NA	0	0	0	Røstelien et. al, 2005 doi: 10.1093/chemse/bji039
Cadinene	Nicotiana attenuata	Nicotiana	Lepidoptera	Helicoverpa spp.	Pollinator	GC-SCR	1	1	0		NA	0	0	0	Røstelien et. al, 2005 doi: 10.1093/chemse/bji039
Heptanol	Nicotiana attenuata	Nicotiana	Lepidoptera	Helicoverpa spp.	Pollinator	GC-SCR	1	1	0		NA	0	0	0	Røstelien et. al, 2005 doi: 10.1093/chemse/bji039
Hexanol	Nicotiana attenuata	Nicotiana	Lepidoptera	Helicoverpa spp.	Pollinator	GC-SCR	1	1	0		NA	0	0	0	Røstelien et. al, 2005 doi: 10.1093/chemse/bji039
Hexen-1-ol	Nicotiana attenuata	Nicotiana	Lepidoptera	Helicoverpa spp.	Pollinator	GC-SCR	1	1	0		NA	0	0	0	Røstelien et. al, 2005 doi: 10.1093/chemse/bji039
Linalool	Nicotiana attenuata	Nicotiana	Lepidoptera	Helicoverpa spp.	Pollinator	GC-SCR	1	1	0		NA	0	0	0	Røstelien et. al, 2005 doi: 10.1093/chemse/bji039
Terpinen-4-ol	Nicotiana attenuata	Nicotiana	Lepidoptera	Helicoverpa spp.	Pollinator	GC-SCR	1	1	0		NA	0	0	0	Røstelien et. al, 2005 doi: 10.1093/chemse/bji039
Tetrahydrolinalool	Nicotiana attenuata	Nicotiana	Lepidoptera	Helicoverpa spp.	Pollinator	GC-SCR	1	1	0		NA	0	0	0	Røstelien et. al, 2005 doi: 10.1093/chemse/bji039
Vinylbenzaldehyde	Nicotiana attenuata	Nicotiana	Lepidoptera	Helicoverpa spp.	Pollinator	GC-SCR	1	1	0		NA	0	0	0	Røstelien et. al, 2005 doi: 10.1093/chemse/bji039
3-hexenol	Nicotiana attenuata	Nicotiana	Lepidoptera	Helicoverpa assulta	Pollinator	GC-EAD	1	1	0		NA	0	0	0	Sun et. al, 2012 doi: 10.1007/s11829-012-9190-7
3-hexenyl acetate	Nicotiana attenuata	Nicotiana	Lepidoptera	Helicoverpa assulta	Pollinator	GC-EAD, Behaviour	1	1	0	Wind-Tunnel	+	1	0	0	Sun et. al, 2012 doi: 10.1007/s11829-012-9190-7
3-hexenyl-2-methyl butyrate	Nicotiana attenuata	Nicotiana	Lepidoptera	Helicoverpa assulta	Pollinator	GC-EAD	1	1	0		NA	0	0	0	Sun et. al, 2012 doi: 10.1007/s11829-012-9190-7
Caryophyllene	Nicotiana attenuata	Nicotiana	Lepidoptera	Helicoverpa assulta	Pollinator	GC-EAD	1	1	0	Wind-Tunnel	0	0	0	1	Sun et. al, 2012 doi: 10.1007/s11829-012-9190-7
Decanal	Nicotiana attenuata	Nicotiana	Lepidoptera	Helicoverpa assulta	Pollinator	GC-EAD	1	1	0	Wind-Tunnel	0	0	0	1	Sun et. al, 2012 doi: 10.1007/s11829-012-9190-7
Linalool	Nicotiana attenuata	Nicotiana	Lepidoptera	Helicoverpa assulta	Pollinator	GC-EAD	1	1	0	Wind-Tunnel	0	0	0	1	Sun et. al, 2012 doi: 10.1007/s11829-012-9190-7
Nonanal	Nicotiana attenuata	Nicotiana	Lepidoptera	Helicoverpa assulta	Pollinator	GC-EAD	1	1	0	Wind-Tunnel	0	0	0	1	Sun et. al, 2012 doi: 10.1007/s11829-012-9190-7
Ocimene	Nicotiana attenuata	Nicotiana	Lepidoptera	Helicoverpa assulta	Pollinator	GC-EAD	1	1	0	Wind-Tunnel	0	0	0	1	Sun et. al, 2012 doi: 10.1007/s11829-012-9190-7
Octanal	Nicotiana attenuata	Nicotiana	Lepidoptera	Helicoverpa assulta	Pollinator	GC-EAD	1	1	0	Wind-Tunnel	0	0	0	1	Sun et. al, 2012 doi: 10.1007/s11829-012-9190-7
Benzyl acetone	Nicotiana attenuata	Nicotiana	Lepidoptera	Manduca sexta	Pollinator	Behaviour	1	1	0	Feeding (choice)	+	1	0	0	Baldwin et. al, 1997 doi: 10.1023/B:JOEC.0000006677.56380.cd
3-hexenol	Nicotiana attenuata	Nicotiana	Lepidoptera	Manduca sexta	Pollinator	Behaviour	1	1	0	Feeding (choice)	-	0	1	0	Kessler and Baldwin, 2006 doi: 10.1111/j.1365-313X.2006.02995.x
3-hexenyl benzoate	Nicotiana attenuata	Nicotiana	Lepidoptera	Manduca sexta	Pollinator	Behaviour	1	1	0	Feeding (choice)	+	1	0	0	Kessler and Baldwin, 2006 doi: 10.1111/j.1365-313X.2006.02995.x
3-hexenyl butyrate	Nicotiana attenuata	Nicotiana	Lepidoptera	Manduca sexta	Pollinator	Behaviour	1	1	0	Feeding (choice)	+	1	0	0	Kessler and Baldwin, 2006 doi: 10.1111/j.1365-313X.2006.02995.x
a-bergamotene	Nicotiana attenuata	Nicotiana	Lepidoptera	Manduca sexta	Pollinator	Behaviour	1	1	0	Feeding (choice)	+	1	0	0	Kessler and Baldwin, 2006 doi: 10.1111/j.1365-313X.2006.02995.x
Benzaldehyde	Nicotiana attenuata	Nicotiana	Lepidoptera	Manduca sexta	Pollinator		NA	0	0	Feeding (choice)	0	0	0	1	Kessler and Baldwin, 2006 doi: 10.1111/j.1365-313X.2006.02995.x
Benzyl acetone	Nicotiana attenuata	Nicotiana	Lepidoptera	Manduca sexta	Pollinator	Behaviour	1	1	0	Feeding (choice)	+	1	0	0	Kessler and Baldwin, 2006 doi: 10.1111/j.1365-313X.2006.02995.x
Caryophyllene	Nicotiana attenuata	Nicotiana	Lepidoptera	Manduca sexta	Pollinator		NA	0	0	Feeding (choice)	0	0	0	1	Kessler and Baldwin, 2006 doi: 10.1111/j.1365-313X.2006.02995.x
Geraniol	Nicotiana attenuata	Nicotiana	Lepidoptera	Manduca sexta	Pollinator		NA	0	0	Feeding (choice)	0	0	0	1	Kessler and Baldwin, 2006 doi: 10.1111/j.1365-313X.2006.02995.x
Hexanol	Nicotiana attenuata	Nicotiana	Lepidoptera	Manduca sexta	Pollinator	Behaviour	1	1	0	Feeding (choice)	-	0	1	0	Kessler and Baldwin, 2006 doi: 10.1111/j.1365-313X.2006.02995.x
Limonene	Nicotiana attenuata	Nicotiana	Lepidoptera	Manduca sexta	Pollinator		NA	0	0	Feeding (choice)	0	0	0	1	Kessler and Baldwin, 2006 doi: 10.1111/j.1365-313X.2006.02995.x
Linalool	Nicotiana attenuata	Nicotiana	Lepidoptera	Manduca sexta	Pollinator		NA	0	0	Feeding (choice)	0	0	0	1	Kessler and Baldwin, 2006 doi: 10.1111/j.1365-313X.2006.02995.x
Methyl benzoate	Nicotiana attenuata	Nicotiana	Lepidoptera	Manduca sexta	Pollinator		NA	0	0	Feeding (choice)	0	0	0	1	Kessler and Baldwin, 2006 doi: 10.1111/j.1365-313X.2006.02995.x
Methyl salicylate	Nicotiana attenuata	Nicotiana	Lepidoptera	Manduca sexta	Pollinator	Behaviour	1	1	0	Feeding (choice)	+	1	0	0	Kessler and Baldwin, 2006 doi: 10.1111/j.1365-313X.2006.02995.x
Ocimene	Nicotiana attenuata	Nicotiana	Lepidoptera	Manduca sexta	Pollinator	Behaviour	1	1	0	Feeding (choice)	-	0	1	0	Kessler and Baldwin, 2006 doi: 10.1111/j.1365-313X.2006.02995.x
Phytol	Nicotiana attenuata	Nicotiana	Lepidoptera	Manduca sexta	Pollinator		NA	0	0	Feeding (choice)	0	0	0	1	Kessler and Baldwin, 2006 doi: 10.1111/j.1365-313X.2006.02995.x
Nicotine	Nicotiana attenuata	Nicotiana	Lepidoptera	Manduca sexta	Pollinator	Behaviour	1	1	0	Feeding (choice)	-	0	1	0	Kessler and Baldwin, 2006 doi: 10.1111/j.1365-313X.2006.02995.x; Kessler et. al, 2008 doi: 10.1126/science.1160072
Benzyl acetone	Nicotiana attenuata	Nicotiana	Lepidoptera	Manduca sexta	Pollinator	Behaviour	1	1	0	Feeding (choice)	+	1	0	0	Kessler et. al, 2008 doi: 10.1126/science.1160072
2-methoxy-4-vinylphenol	Dichaea pendula	Dichaea	Coleoptera	Montella sp.	Florivore	Behaviour	1	1	0		+	1	0	0	Nunes et. al,2016 doi: 10.1007/s00442-016-3703-5
2-methoxy-4-vinylphenol	Dichaea pendula	Dichaea	Hymenoptera	Eufriesea violacea	Pollinator		NA	0	0		0	0	0	1	Nunes et. al,2016 doi: 10.1007/s00442-016-3703-6

## Sheet: S2
Compound	Plant	Genus	Compound class	Insect species	Insect function	GC-EAD or EAG or SCR/SSR	Physio_resp	Physio_No_resp	Behaviour choice	Behaviour_pos	Behaviour_neg	No_behav_reps	Reference
2-phenylethanol	Iberis amara	Iberis	Benzenoid	Meligethes aeneus	Florivore	1			NA	0	0	0	Bartlett, 2004 doi:10.1023/B:JOEC.0000028458.66738.e1
3-hexenyl acetate	Iberis amara	Iberis	FADs	Meligethes aeneus	Florivore	1			NA	0	0	0	Bartlett, 2004 doi:10.1023/B:JOEC.0000028458.66738.e1
4,8-dimethyl-1,3,7-nonatriene	Iberis amara	Iberis	FADs	Meligethes aeneus	Florivore	1			NA	0	0	0	Bartlett, 2004 doi:10.1023/B:JOEC.0000028458.66738.e1
Benzaldehyde	Iberis amara	Iberis	Benzenoid	Meligethes aeneus	Florivore	1			NA	0	0	0	Bartlett, 2004 doi:10.1023/B:JOEC.0000028458.66738.e1
Cedrene	Iberis amara	Iberis	Sesquiterpenes	Meligethes aeneus	Florivore	0	0		NA	0	0	0	Bartlett, 2004 doi:10.1023/B:JOEC.0000028458.66738.e1
Hexanoic acid	Iberis amara	Iberis	FADs	Meligethes aeneus	Florivore	1			NA	0	0	0	Bartlett, 2004 doi:10.1023/B:JOEC.0000028458.66738.e1
Methyl salicylate	Iberis amara	Iberis	Benzenoid	Meligethes aeneus	Florivore	1			NA	0	0	0	Bartlett, 2004 doi:10.1023/B:JOEC.0000028458.66738.e1
Phenylacetaldehyde	Iberis amara	Iberis	Aromatics	Meligethes aeneus	Florivore	1			+	1	0	0	Bartlett, 2004 doi:10.1023/B:JOEC.0000028458.66738.e1
Octyl acetate	Pastinaca sativa	Pastinaca	FADs	Depressaria pastinacella	Florivore	NA			+	1	0	0	Carroll, 2002 doi: 10.1023/a:1021093114663
Octyl butyrate	Pastinaca sativa	Pastinaca	FADs	Depressaria pastinacella	Florivore	NA			-	0	1	0	Carroll, 2002 doi: 10.1023/a:1021093114663
3-thujanol	Tanacetum vulgare	Tanacetum	Monoterpenes	Lobesia botrana	Florivore	1			NA	0	0	0	Gabel, 1992 doi: 10.1111/j.1439-0418.1992.tb00648.x
4-Terpineol	Tanacetum vulgare	Tanacetum	Monoterpenes	Lobesia botrana	Florivore	1			NA	0	0	0	Gabel, 1992 doi: 10.1111/j.1439-0418.1992.tb00648.x
a,b-Thujene	Tanacetum vulgare	Tanacetum	Monoterpenes	Lobesia botrana	Florivore	1			NA	0	0	0	Gabel, 1992 doi: 10.1111/j.1439-0418.1992.tb00648.x
a-Thujone	Tanacetum vulgare	Tanacetum	Monoterpenes	Lobesia botrana	Florivore	1			NA	0	0	0	Gabel, 1992 doi: 10.1111/j.1439-0418.1992.tb00648.x
b-Thujone	Tanacetum vulgare	Tanacetum	Monoterpenes	Lobesia botrana	Florivore	1			NA	0	0	0	Gabel, 1992 doi: 10.1111/j.1439-0418.1992.tb00648.x
Limonene	Tanacetum vulgare	Tanacetum	Monoterpenes	Lobesia botrana	Florivore	1			NA	0	0	0	Gabel, 1992 doi: 10.1111/j.1439-0418.1992.tb00648.x
p-Cymene	Tanacetum vulgare	Tanacetum	Monoterpenes	Lobesia botrana	Florivore	1			NA	0	0	0	Gabel, 1992 doi: 10.1111/j.1439-0418.1992.tb00648.x
Piperitone	Tanacetum vulgare	Tanacetum	Monoterpenes	Lobesia botrana	Florivore	1			NA	0	0	0	Gabel, 1992 doi: 10.1111/j.1439-0418.1992.tb00648.x
Verbenol	Tanacetum vulgare	Tanacetum	Monoterpenes	Lobesia botrana	Florivore	1			NA	0	0	0	Gabel, 1992 doi: 10.1111/j.1439-0418.1992.tb00648.x
a-farnesene	Vachellia spp.	Vachellia	Sesquiterpenes	Crematogaster sjostedti	Florivore	NA			-	0	1	0	Willmer, 2009 doi: 10.1111/j.1365-2435.2009.01632.x
a-farnesene	Vachellia spp.	Vachellia	Sesquiterpenes	Crematogaster mimosae	Florivore	NA			-	0	1	0	Willmer, 2009 doi: 10.1111/j.1365-2435.2009.01632.x
a-farnesene	Vachellia spp.	Vachellia	Sesquiterpenes	Crematogaster nigriceps	Florivore	NA			-	0	1	0	Willmer, 2009 doi: 10.1111/j.1365-2435.2009.01632.x
a-farnesene	Vachellia spp.	Vachellia	Sesquiterpenes	Tetraponera penzigi	Florivore	NA			NA	0	0	0	Willmer, 2009 doi: 10.1111/j.1365-2435.2009.01632.x

## Sheet: S3
Species	Compound_richness	Shannon_index	Pollen_protein (mg/g dry weight)	Reference_pollen_protein	Pollen_toxin_count	Toxin_class_count	Reference_pollen_toxins
Actinidia_chinensis	32.3333	2.38421	138	Liolios et. al, 2016 doi: 10.1080/00218839.2016.1173353	NA	NA
Aesculus_hippocastanum	22	2.49131	253.09	Weiner et. al, 2010 doi: 10.1051/apido/2009083; Roulston et. al, 2000 doi: 10.1890/0012-9615(2000)070[0617:WGPCOP]2.0.CO;2; Liolios et. al, 2016 doi: 10.1080/00218839.2016.1173353	6	2	Palmer-Young et. al, 2019 doi: 10.5281/zenodo.1045540
Anthriscus_sylvestris	15	1.84131	290	Roulston et. al, 2000 doi: 10.1890/0012-9615(2000)070[0617:WGPCOP]2.0.CO;2	NA	NA
Artemisia_vulgaris	24	2.2084	195	Roulston et. al, 2000 doi: 10.1890/0012-9615(2000)070[0617:WGPCOP]2.0.CO;2	NA	NA
Brassica_napus	28.6667	2.69352	229.867	Vaudo et. al, 2020 10.3390/insects11020132; Weiner et. al, 2010 doi: 10.1051/apido/2009083; Pernal and currie, 2001 doi: 10.1007/s002650100412; Roulston et. al, 2000 doi: 10.1890/0012-9615(2000)070[0617:WGPCOP]2.0.CO;2; Taha, 2015 doi: 10.1515/jas -2015-0008; Araneda et. al, 2015 https://eurekamag.com/research/070/749/070749777.php; Somerville and Nicol, 2006 doi: 10.1071/EA03188; Yang et. al, 20…	5	2	Palmer-Young et. al, 2019 doi: 10.5281/zenodo.1045540
Brassica_rapa	20	2.05863	441	Roulston et. al, 2000 doi: 10.1890/0012-9615(2000)070[0617:WGPCOP]2.0.CO;2	NA	NA
Centaurea_scabiosa	15	2.13799	242	Hanley et. al, 2008 doi: 10.1111/j.1365-2435.2008.01415.x	NA	NA
Cirsium_arvense	23.3333	1.83941	120.859	Weiner et. al, 2010 doi: 10.1051/apido/2009083; Pernal and currie, 2001 doi: 10.1007/s002650100412; Liolios et. al, 2016 doi: 10.1080/00218839.2016.1173353	NA	NA
Corydalis_cava	26	2.60268	124.99	Vaudo et. al, 2020 10.3390/insects11020132; Weiner et. al, 2010 doi: 10.1051/apido/2009083; Pernal and currie, 2001 doi: 10.1007/s002650100412; Hanley et. al, 2008 doi: 10.1111/j.1365-2435.2008.01415.x	NA	NA
Crataegus_monogyna	66	3.30867	82.9187	Weiner et. al, 2010 doi: 10.1051/apido/2009083	NA	NA
Cucurbita_pepo	10	0.505501	226.976	Vaudo et. al, 2020 10.3390/insects11020132	6	2	Palmer-Young et. al, 2019 doi: 10.5281/zenodo.1045540
Datura_wrightii	64	2.28869	527	Vaudo et. al, 2020 10.3390/insects11020132; Roulston et. al, 2000 doi: 10.1890/0012-9615(2000)070[0617:WGPCOP]2.0.CO;2; Taha, 2015 doi: 10.1515/jas -2015-0008	NA	NA
Echium_vulgare	13	1.69553	189.876	Roulston et. al, 2000 doi: 10.1890/0012-9615(2000)070[0617:WGPCOP]2.0.CO;2	5	3	Rivest and Forrest, 2019 doi: 10.1111/nph.16230; Palmer-Young et. al, 2019 doi: 10.5281/zenodo.1045540
Filipendula_ulmaria	18	1.74524	98.89	Weiner et. al, 2010 doi: 10.1051/apido/2009083	NA	NA
Fragaria_ananassa	12	1.59531	327	Szczêsna, 2006 http://www.jas.org.pl/pdf/104.pdf	8	3	Palmer-Young et. al, 2019 doi: 10.5281/zenodo.1045540
Hedychium_coronarium	52	2.76726	475	Roulston et. al, 2000 doi: 10.1890/0012-9615(2000)070[0617:WGPCOP]2.0.CO;2	NA	NA
Helianthus_annuus	32	1.64932	170.17	Vaudo et. al, 2020 10.3390/insects11020132; Weiner et. al, 2010 doi: 10.1051/apido/2009083; Roulston et. al, 2000 doi: 10.1890/0012-9615(2000)070[0617:WGPCOP]2.0.CO;2; Taha, 2015 doi: 10.1515/jas -2015-0008; Somerville and Nicol, 2006 doi: 10.1071/EA03188; Yang et. al, 2013 doi: 10.1021/jf304056b; conti et. al, 2016	5	3	Palmer-Young et. al, 2019 doi: 10.5281/zenodo.1045540
Knautia_arvensis	22	2.45983	123.56	Weiner et. al, 2010 doi: 10.1051/apido/2009083	NA	NA
Liriodendron_tulipifera	4	0.591212	371	Roulston et. al, 2000 doi: 10.1890/0012-9615(2000)070[0617:WGPCOP]2.0.CO;2	NA	NA
Lupinus_polyphyllus	37	2.41458	205.16	Weiner et. al, 2010 doi: 10.1051/apido/2009083	1	1	Rivest and Forrest, 2019 doi: 10.1111/nph.16230
Lythrum_salicaria	43	2.961	61.09	Weiner et. al, 2010 doi: 10.1051/apido/2009083; vanderplanck et. al, 2017	7	2	Palmer-Young et. al, 2019 doi: 10.5281/zenodo.1045540
Malus_domestica	20.6667	1.7684	355.5	Araneda et. al, 2015 https://eurekamag.com/research/070/749/070749777.php	11	3	Palmer-Young et. al, 2019 doi: 10.5281/zenodo.1045540
Matricaria_recutita	37	2.48633	55.55	Weiner et. al, 2010 doi: 10.1051/apido/2009083	NA	NA
Medicago_sativa	45	2.49877	184.535	Forcone et. al, 2011 doi: 10.1080/00173134.2011.552191	NA	NA
Narcissus_poeticus	83	3.56745	444	Roulston et. al, 2000 doi: 10.1890/0012-9615(2000)070[0617:WGPCOP]2.0.CO;2	NA	NA
Nelumbo_nucifera	54.5	2.77562	169.6	Yang et. al, 2013 doi: 10.1021/jf304056b	NA	NA
Oenothera_biennis	5	0.479658	83.195	Vaudo et. al, 2020 10.3390/insects11020132; Weiner et. al, 2010 doi: 10.1051/apido/2009083	NA	NA
Origanum_vulgare	9	0.76446	238	Jachula et. al, 2018 doi: 10.2478/botcro-2018-0018	NA	NA
Papaver_rhoeas	31	2.17439	206.244	Weiner et. al, 2010 doi: 10.1051/apido/2009083; Liolios et. al, 2016 doi: 10.1080/00218839.2016.1173353; Yang et. al, 2013 doi: 10.1021/jf304056b; Hanley et. al, 2008 doi: 10.1111/j.1365-2435.2008.01415.x; Vaudo et. al, 2020 10.3390/insects11020132	2	1	Rivest and Forrest, 2019 doi: 10.1111/nph.16230
Pastinaca_sativa	16	1.75213	156.965	Weiner et. al, 2010 doi: 10.1051/apido/2009083; Liolios et. al, 2016 doi: 10.1080/00218839.2016.1173353	NA	NA
Prunus_dulcis	8	1.30892	221.791	Vaudo et. al, 2020 10.3390/insects11020132; Schmidt et. al, 1987 doi: 10.1093/aesa/80.2.176; Somerville and Nicol, 2006 doi: 10.1071/EA03188	8	4	Rivest and Forrest, 2019 doi: 10.1111/nph.16230; Palmer-Young et. al, 2019 doi: 10.5281/zenodo.1045540
Pyrus_communis	27	2.5878	262	Somerville and Nicol, 2006 doi: 10.1071/EA03188	NA	NA
Ranunculus_acris	29	0.855894	151.95	Weiner et. al, 2010 doi: 10.1051/apido/2009083	2	1	Rivest and Forrest, 2019 doi: 10.1111/nph.16230; Sedivy et. al, 2012
Robinia_pseudoacacia	56	2.2393	108.038	Vaudo et. al, 2020 10.3390/insects11020132	NA	NA
Rosa_rugosa	44	2.04348	229.4	Yang et. al, 2013 doi: 10.1021/jf304056b	NA	NA
Rubus_idaeus	29.5	2.39506	195	Pernal and currie, 2001 doi: 10.1007/s002650100412	NA	NA
Salix_caprea	26	1.64346	45.8705	Vaudo et. al, 2020 10.3390/insects11020132; Roulston et. al, 2000 doi: 10.1890/0012-9615(2000)070[0617:WGPCOP]2.0.CO;2	NA	NA
Sambucus_nigra	50.5	2.47874	161.22	Weiner et. al, 2010 doi: 10.1051/apido/2009083; Roulston et. al, 2000 doi: 10.1890/0012-9615(2000)070[0617:WGPCOP]2.0.CO;2	NA	NA
Scabiosa_columbaria	8	1.68046	248	Hanley et. al, 2008 doi: 10.1111/j.1365-2435.2008.01415.x	NA	NA
Silene_latifolia	35	2.4585	156.14	Weiner et. al, 2010 doi: 10.1051/apido/2009083	NA	NA
Silene_vulgaris	33	2.23871	12.7	Sá-otero et. al, 2009 doi: 10.1080/00173130903149140	5	2	Palmer-Young et. al, 2019 doi: 10.5281/zenodo.1045540
Solidago_canadensis	55	2.45613	221	Pernal and currie, 2001 doi: 10.1007/s002650100412	3	1	Palmer-Young et. al, 2019 doi: 10.5281/zenodo.1045540
Syringa_vulgaris	9	1.01993	172	Roulston et. al, 2000 doi: 10.1890/0012-9615(2000)070[0617:WGPCOP]2.0.CO;2	NA	NA
Taraxacum_officinale	18	1.15721	72.98	Weiner et. al, 2010 doi: 10.1051/apido/2009083; Roulston et. al, 2000 doi: 10.1890/0012-9615(2000)070[0617:WGPCOP]2.0.CO;2	NA	NA
Trifolium_pratense	17	2.18385	113.65	Weiner et. al, 2010 doi: 10.1051/apido/2009083; Roulston et. al, 2000 doi: 10.1890/0012-9615(2000)070[0617:WGPCOP]2.0.CO;2; Forcone et. al, 2011 doi: 10.1080/00173134.2011.552191; Hanley et. al, 2008 doi: 10.1111/j.1365-2435.2008.01415.x	7	2	Palmer-Young et. al, 2019 doi: 10.5281/zenodo.1045540
Trifolium_repens	48	3.29203	123.137	Pernal and currie, 2001 doi: 10.1007/s002650100412; Roulston et. al, 2000 doi: 10.1890/0012-9615(2000)070[0617:WGPCOP]2.0.CO;2; Çelemlİ et. al, 2017; Somerville and Nicol, 2006 doi: 10.1071/EA03188; Hanley et. al, 2008 doi: 10.1111/j.1365-2435.2008.01415.x	NA	NA
Vaccinium_corymbosum	28	1.98071	335.9	Araneda et. al, 2015 https://eurekamag.com/research/070/749/070749777.php	8	2	Palmer-Young et. al, 2019 doi: 10.5281/zenodo.1045540
Valeriana_officinalis	19	2.27417	52.1	Weiner et. al, 2010 doi: 10.1051/apido/2009083	NA	NA
Vicia_faba	28	1.44488	244	Somerville and Nicol, 2006 doi: 10.1071/EA03188; Yang et. al, 2013 doi: 10.1021/jf304056b	NA	NA

## Sheet: S4
Compound_ID	Plant_name	Amount_of_FVOC	Reference
AC_1	Actinidia_chinensis	1.24667	Twidle et. al, 2018 doi: 10.1007/s10886-018-0936-2			Compound identity was not relevant to measurement of indices, hence was ignored.
AC_10	Actinidia_chinensis	0.26	Twidle et. al, 2018 doi: 10.1007/s10886-018-0936-2
AC_11	Actinidia_chinensis	8.75	Twidle et. al, 2018 doi: 10.1007/s10886-018-0936-2
AC_12	Actinidia_chinensis	0.193333	Twidle et. al, 2018 doi: 10.1007/s10886-018-0936-2
AC_13	Actinidia_chinensis	5.50667	Twidle et. al, 2018 doi: 10.1007/s10886-018-0936-2
AC_14	Actinidia_chinensis	0.243333	Twidle et. al, 2018 doi: 10.1007/s10886-018-0936-2
AC_15	Actinidia_chinensis	0.07	Twidle et. al, 2018 doi: 10.1007/s10886-018-0936-2
AC_16	Actinidia_chinensis	0.22	Twidle et. al, 2018 doi: 10.1007/s10886-018-0936-2
AC_17	Actinidia_chinensis	0.2	Twidle et. al, 2018 doi: 10.1007/s10886-018-0936-2
AC_18	Actinidia_chinensis	0.41	Twidle et. al, 2018 doi: 10.1007/s10886-018-0936-2
AC_19	Actinidia_chinensis	0.28	Twidle et. al, 2018 doi: 10.1007/s10886-018-0936-2
AC_2	Actinidia_chinensis	0.375	Twidle et. al, 2018 doi: 10.1007/s10886-018-0936-2
AC_20	Actinidia_chinensis	0.293333	Twidle et. al, 2018 doi: 10.1007/s10886-018-0936-2
AC_21	Actinidia_chinensis	0.183333	Twidle et. al, 2018 doi: 10.1007/s10886-018-0936-2
AC_22	Actinidia_chinensis	0.46	Twidle et. al, 2018 doi: 10.1007/s10886-018-0936-2
AC_23	Actinidia_chinensis	0.2	Twidle et. al, 2018 doi: 10.1007/s10886-018-0936-2
AC_24	Actinidia_chinensis	0.353333	Twidle et. al, 2018 doi: 10.1007/s10886-018-0936-2
AC_25	Actinidia_chinensis	0.12	Twidle et. al, 2018 doi: 10.1007/s10886-018-0936-2
AC_26	Actinidia_chinensis	0.39	Twidle et. al, 2018 doi: 10.1007/s10886-018-0936-2
AC_27	Actinidia_chinensis	0.05	Twidle et. al, 2018 doi: 10.1007/s10886-018-0936-2
AC_28	Actinidia_chinensis	0.065	Twidle et. al, 2018 doi: 10.1007/s10886-018-0936-2
AC_29	Actinidia_chinensis	0.06	Twidle et. al, 2018 doi: 10.1007/s10886-018-0936-2
AC_3	Actinidia_chinensis	5.23333	Twidle et. al, 2018 doi: 10.1007/s10886-018-0936-2
AC_30	Actinidia_chinensis	0.96	Twidle et. al, 2018 doi: 10.1007/s10886-018-0936-2
AC_31	Actinidia_chinensis	16.35	Twidle et. al, 2018 doi: 10.1007/s10886-018-0936-2
AC_32	Actinidia_chinensis	23.7567	Twidle et. al, 2018 doi: 10.1007/s10886-018-0936-2
AC_33	Actinidia_chinensis	0.06	Twidle et. al, 2018 doi: 10.1007/s10886-018-0936-2
AC_34	Actinidia_chinensis	0.065	Twidle et. al, 2018 doi: 10.1007/s10886-018-0936-2
AC_35	Actinidia_chinensis	0.66	Twidle et. al, 2018 doi: 10.1007/s10886-018-0936-2
AC_36	Actinidia_chinensis	0.453333	Twidle et. al, 2018 doi: 10.1007/s10886-018-0936-2
AC_37	Actinidia_chinensis	0.05	Twidle et. al, 2018 doi: 10.1007/s10886-018-0936-2
AC_38	Actinidia_chinensis	1.20333	Twidle et. al, 2018 doi: 10.1007/s10886-018-0936-2
AC_39	Actinidia_chinensis	2.5	Twidle et. al, 2018 doi: 10.1007/s10886-018-0936-2
AC_4	Actinidia_chinensis	1.91	Twidle et. al, 2018 doi: 10.1007/s10886-018-0936-2
AC_40	Actinidia_chinensis	0.08	Twidle et. al, 2018 doi: 10.1007/s10886-018-0936-2
AC_41	Actinidia_chinensis	0.08	Twidle et. al, 2018 doi: 10.1007/s10886-018-0936-2
AC_42	Actinidia_chinensis	4.14333	Twidle et. al, 2018 doi: 10.1007/s10886-018-0936-2
AC_43	Actinidia_chinensis	2.31	Twidle et. al, 2018 doi: 10.1007/s10886-018-0936-2
AC_44	Actinidia_chinensis	13.7067	Twidle et. al, 2018 doi: 10.1007/s10886-018-0936-2
AC_45	Actinidia_chinensis	10.2233	Twidle et. al, 2018 doi: 10.1007/s10886-018-0936-2
AC_46	Actinidia_chinensis	0.91	Twidle et. al, 2018 doi: 10.1007/s10886-018-0936-2
AC_47	Actinidia_chinensis	0.6	Twidle et. al, 2018 doi: 10.1007/s10886-018-0936-2
AC_48	Actinidia_chinensis	1.09	Twidle et. al, 2018 doi: 10.1007/s10886-018-0936-2
AC_5	Actinidia_chinensis	0.175	Twidle et. al, 2018 doi: 10.1007/s10886-018-0936-2
AC_6	Actinidia_chinensis	0.49	Twidle et. al, 2018 doi: 10.1007/s10886-018-0936-2
AC_7	Actinidia_chinensis	0.06	Twidle et. al, 2018 doi: 10.1007/s10886-018-0936-2
AC_8	Actinidia_chinensis	0.673333	Twidle et. al, 2018 doi: 10.1007/s10886-018-0936-2
AC_9	Actinidia_chinensis	2.06667	Twidle et. al, 2018 doi: 10.1007/s10886-018-0936-2
AC_2_1	Actinidia_chinensis_2	0.4	Stasiak and Latocha, 2020 doi: 10.3390/plants9121675
AC_2_2	Actinidia_chinensis_2	5	Stasiak and Latocha, 2020 doi: 10.3390/plants9121675
AC_2_3	Actinidia_chinensis_2	1.2	Stasiak and Latocha, 2020 doi: 10.3390/plants9121675
AC_2_4	Actinidia_chinensis_2	0.4	Stasiak and Latocha, 2020 doi: 10.3390/plants9121675
AC_2_5	Actinidia_chinensis_2	0.4	Stasiak and Latocha, 2020 doi: 10.3390/plants9121675
AC_2_6	Actinidia_chinensis_2	9.2	Stasiak and Latocha, 2020 doi: 10.3390/plants9121675
AC_2_7	Actinidia_chinensis_2	1.4	Stasiak and Latocha, 2020 doi: 10.3390/plants9121675
AC_2_8	Actinidia_chinensis_2	19.9	Stasiak and Latocha, 2020 doi: 10.3390/plants9121675
AC_2_9	Actinidia_chinensis_2	0.4	Stasiak and Latocha, 2020 doi: 10.3390/plants9121675
AC_2_10	Actinidia_chinensis_2	0.3	Stasiak and Latocha, 2020 doi: 10.3390/plants9121675
AC_2_11	Actinidia_chinensis_2	1.2	Stasiak and Latocha, 2020 doi: 10.3390/plants9121675
AC_2_12	Actinidia_chinensis_2	0.2	Stasiak and Latocha, 2020 doi: 10.3390/plants9121675
AC_2_13	Actinidia_chinensis_2	1.4	Stasiak and Latocha, 2020 doi: 10.3390/plants9121675
AC_2_14	Actinidia_chinensis_2	3	Stasiak and Latocha, 2020 doi: 10.3390/plants9121675
AC_2_15	Actinidia_chinensis_2	0.7	Stasiak and Latocha, 2020 doi: 10.3390/plants9121675
AC_2_16	Actinidia_chinensis_2	1.77	Stasiak and Latocha, 2020 doi: 10.3390/plants9121675
AC_2_17	Actinidia_chinensis_2	0.7	Stasiak and Latocha, 2020 doi: 10.3390/plants9121675
AC_2_18	Actinidia_chinensis_2	31.8	Stasiak and Latocha, 2020 doi: 10.3390/plants9121675
AC_2_19	Actinidia_chinensis_2	0.2	Stasiak and Latocha, 2020 doi: 10.3390/plants9121675
AC_2_20	Actinidia_chinensis_2	19.6	Stasiak and Latocha, 2020 doi: 10.3390/plants9121675
AC_2_21	Actinidia_chinensis_2	0.35	Stasiak and Latocha, 2020 doi: 10.3390/plants9121675
AC_2_22	Actinidia_chinensis_2	0.49	Stasiak and Latocha, 2020 doi: 10.3390/plants9121675
AC_3_1	Actinidia_chinensis_3	0.5	Samadi-Maybodi et. al, 2002 doi: 10.1080/10412905.2002.9699906
AC_3_2	Actinidia_chinensis_3	0.2	Samadi-Maybodi et. al, 2002 doi: 10.1080/10412905.2002.9699906
AC_3_3	Actinidia_chinensis_3	0.4	Samadi-Maybodi et. al, 2002 doi: 10.1080/10412905.2002.9699906
AC_3_4	Actinidia_chinensis_3	0.45	Samadi-Maybodi et. al, 2002 doi: 10.1080/10412905.2002.9699906
AC_3_5	Actinidia_chinensis_3	0.7	Samadi-Maybodi et. al, 2002 doi: 10.1080/10412905.2002.9699906
AC_3_6	Actinidia_chinensis_3	0.2	Samadi-Maybodi et. al, 2002 doi: 10.1080/10412905.2002.9699906
AC_3_7	Actinidia_chinensis_3	0.3	Samadi-Maybodi et. al, 2002 doi: 10.1080/10412905.2002.9699906
AC_3_8	Actinidia_chinensis_3	2.7	Samadi-Maybodi et. al, 2002 doi: 10.1080/10412905.2002.9699906
AC_3_9	Actinidia_chinensis_3	0.6	Samadi-Maybodi et. al, 2002 doi: 10.1080/10412905.2002.9699906
AC_3_10	Actinidia_chinensis_3	0.25	Samadi-Maybodi et. al, 2002 doi: 10.1080/10412905.2002.9699906
AC_3_11	Actinidia_chinensis_3	0.3	Samadi-Maybodi et. al, 2002 doi: 10.1080/10412905.2002.9699906
AC_3_12	Actinidia_chinensis_3	1.6	Samadi-Maybodi et. al, 2002 doi: 10.1080/10412905.2002.9699906
AC_3_13	Actinidia_chinensis_3	0.65	Samadi-Maybodi et. al, 2002 doi: 10.1080/10412905.2002.9699906
AC_3_14	Actinidia_chinensis_3	0.4	Samadi-Maybodi et. al, 2002 doi: 10.1080/10412905.2002.9699906
AC_3_15	Actinidia_chinensis_3	12.7	Samadi-Maybodi et. al, 2002 doi: 10.1080/10412905.2002.9699906
AC_3_16	Actinidia_chinensis_3	0.2	Samadi-Maybodi et. al, 2002 doi: 10.1080/10412905.2002.9699906
AC_3_17	Actinidia_chinensis_3	0.6	Samadi-Maybodi et. al, 2002 doi: 10.1080/10412905.2002.9699906
AC_3_18	Actinidia_chinensis_3	0.4	Samadi-Maybodi et. al, 2002 doi: 10.1080/10412905.2002.9699906
AC_3_19	Actinidia_chinensis_3	0.2	Samadi-Maybodi et. al, 2002 doi: 10.1080/10412905.2002.9699906
AC_3_20	Actinidia_chinensis_3	0.75	Samadi-Maybodi et. al, 2002 doi: 10.1080/10412905.2002.9699906
AC_3_21	Actinidia_chinensis_3	0.85	Samadi-Maybodi et. al, 2002 doi: 10.1080/10412905.2002.9699906
AC_3_22	Actinidia_chinensis_3	1.05	Samadi-Maybodi et. al, 2002 doi: 10.1080/10412905.2002.9699906
AC_3_23	Actinidia_chinensis_3	0.7	Samadi-Maybodi et. al, 2002 doi: 10.1080/10412905.2002.9699906
AC_3_24	Actinidia_chinensis_3	1.5	Samadi-Maybodi et. al, 2002 doi: 10.1080/10412905.2002.9699906
AC_3_25	Actinidia_chinensis_3	6	Samadi-Maybodi et. al, 2002 doi: 10.1080/10412905.2002.9699906
AC_3_26	Actinidia_chinensis_3	1.65	Samadi-Maybodi et. al, 2002 doi: 10.1080/10412905.2002.9699906
AC_3_27	Actinidia_chinensis_3	7.1	Samadi-Maybodi et. al, 2002 doi: 10.1080/10412905.2002.9699906
AH_1	Aesculus_hippocastanum	0.9	Buchbauer et. al, 1994 doi: 10.1080/10412905.1994.9698335
AH_10	Aesculus_hippocastanum	21.8	Buchbauer et. al, 1994 doi: 10.1080/10412905.1994.9698335
AH_11	Aesculus_hippocastanum	11.3	Buchbauer et. al, 1994 doi: 10.1080/10412905.1994.9698335
AH_12	Aesculus_hippocastanum	17.2	Buchbauer et. al, 1994 doi: 10.1080/10412905.1994.9698335
AH_13	Aesculus_hippocastanum	6.1	Buchbauer et. al, 1994 doi: 10.1080/10412905.1994.9698335
AH_14	Aesculus_hippocastanum	5.8	Buchbauer et. al, 1994 doi: 10.1080/10412905.1994.9698335
AH_15	Aesculus_hippocastanum	7.2	Buchbauer et. al, 1994 doi: 10.1080/10412905.1994.9698335
AH_16	Aesculus_hippocastanum	0.7	Buchbauer et. al, 1994 doi: 10.1080/10412905.1994.9698335
AH_17	Aesculus_hippocastanum	3.3	Buchbauer et. al, 1994 doi: 10.1080/10412905.1994.9698335
AH_18	Aesculus_hippocastanum	4.1	Buchbauer et. al, 1994 doi: 10.1080/10412905.1994.9698335
AH_19	Aesculus_hippocastanum	0.9	Buchbauer et. al, 1994 doi: 10.1080/10412905.1994.9698335
AH_2	Aesculus_hippocastanum	0.7	Buchbauer et. al, 1994 doi: 10.1080/10412905.1994.9698335
AH_20	Aesculus_hippocastanum	1.2	Buchbauer et. al, 1994 doi: 10.1080/10412905.1994.9698335
AH_21	Aesculus_hippocastanum	0.5	Buchbauer et. al, 1994 doi: 10.1080/10412905.1994.9698335
AH_22	Aesculus_hippocastanum	7	Buchbauer et. al, 1994 doi: 10.1080/10412905.1994.9698335
AH_3	Aesculus_hippocastanum	0.4	Buchbauer et. al, 1994 doi: 10.1080/10412905.1994.9698335
AH_4	Aesculus_hippocastanum	1.2	Buchbauer et. al, 1994 doi: 10.1080/10412905.1994.9698335
AH_5	Aesculus_hippocastanum	0.6	Buchbauer et. al, 1994 doi: 10.1080/10412905.1994.9698335
AH_6	Aesculus_hippocastanum	2.1	Buchbauer et. al, 1994 doi: 10.1080/10412905.1994.9698335
AH_7	Aesculus_hippocastanum	1.3	Buchbauer et. al, 1994 doi: 10.1080/10412905.1994.9698335
AH_8	Aesculus_hippocastanum	0.6	Buchbauer et. al, 1994 doi: 10.1080/10412905.1994.9698335
AH_9	Aesculus_hippocastanum	4.3	Buchbauer et. al, 1994 doi: 10.1080/10412905.1994.9698335
AS_1	Anthriscus_sylvestris	0.6	Borg-Karlsen et. al, 1993 doi: 10.1016/S0031-9422(00)90518-1
AS_10	Anthriscus_sylvestris	0.4	Borg-Karlsen et. al, 1993 doi: 10.1016/S0031-9422(00)90518-1
AS_11	Anthriscus_sylvestris	0.8	Borg-Karlsen et. al, 1993 doi: 10.1016/S0031-9422(00)90518-1
AS_12	Anthriscus_sylvestris	8.3	Borg-Karlsen et. al, 1993 doi: 10.1016/S0031-9422(00)90518-1
AS_13	Anthriscus_sylvestris	2.8	Borg-Karlsen et. al, 1993 doi: 10.1016/S0031-9422(00)90518-1
AS_14	Anthriscus_sylvestris	0.5	Borg-Karlsen et. al, 1993 doi: 10.1016/S0031-9422(00)90518-1
AS_15	Anthriscus_sylvestris	0.4	Borg-Karlsen et. al, 1993 doi: 10.1016/S0031-9422(00)90518-1
AS_2	Anthriscus_sylvestris	8.5	Borg-Karlsen et. al, 1993 doi: 10.1016/S0031-9422(00)90518-1
AS_3	Anthriscus_sylvestris	47	Borg-Karlsen et. al, 1993 doi: 10.1016/S0031-9422(00)90518-1
AS_4	Anthriscus_sylvestris	2.9	Borg-Karlsen et. al, 1993 doi: 10.1016/S0031-9422(00)90518-1
AS_5	Anthriscus_sylvestris	3	Borg-Karlsen et. al, 1993 doi: 10.1016/S0031-9422(00)90518-1
AS_6	Anthriscus_sylvestris	7.7	Borg-Karlsen et. al, 1993 doi: 10.1016/S0031-9422(00)90518-1
AS_7	Anthriscus_sylvestris	6.4	Borg-Karlsen et. al, 1993 doi: 10.1016/S0031-9422(00)90518-1
AS_8	Anthriscus_sylvestris	5	Borg-Karlsen et. al, 1993 doi: 10.1016/S0031-9422(00)90518-1
AS_9	Anthriscus_sylvestris	1.5	Borg-Karlsen et. al, 1993 doi: 10.1016/S0031-9422(00)90518-1
AR_1	Artemisia_sp	9.43	Movafeghi et. al, 2010 doi: 10.1080/14786410903108951
AR_10	Artemisia_sp	16.82	Movafeghi et. al, 2010 doi: 10.1080/14786410903108951
AR_11	Artemisia_sp	8.03	Movafeghi et. al, 2010 doi: 10.1080/14786410903108951
AR_12	Artemisia_sp	26.32	Movafeghi et. al, 2010 doi: 10.1080/14786410903108951
AR_13	Artemisia_sp	10.77	Movafeghi et. al, 2010 doi: 10.1080/14786410903108951
AR_14	Artemisia_sp	24.99	Movafeghi et. al, 2010 doi: 10.1080/14786410903108951
AR_15	Artemisia_sp	4.69	Movafeghi et. al, 2010 doi: 10.1080/14786410903108951
AR_16	Artemisia_sp	38.1	Movafeghi et. al, 2010 doi: 10.1080/14786410903108951
AR_17	Artemisia_sp	2.78	Movafeghi et. al, 2010 doi: 10.1080/14786410903108951
AR_18	Artemisia_sp	1.46	Movafeghi et. al, 2010 doi: 10.1080/14786410903108951
AR_19	Artemisia_sp	3.29	Movafeghi et. al, 2010 doi: 10.1080/14786410903108951
AR_2	Artemisia_sp	84.15	Movafeghi et. al, 2010 doi: 10.1080/14786410903108951
AR_20	Artemisia_sp	1.58	Movafeghi et. al, 2010 doi: 10.1080/14786410903108951
AR_21	Artemisia_sp	2.19	Movafeghi et. al, 2010 doi: 10.1080/14786410903108951
AR_22	Artemisia_sp	0.77	Movafeghi et. al, 2010 doi: 10.1080/14786410903108951
AR_23	Artemisia_sp	0.2	Movafeghi et. al, 2010 doi: 10.1080/14786410903108951
AR_24	Artemisia_sp	0.08	Movafeghi et. al, 2010 doi: 10.1080/14786410903108951
AR_3	Artemisia_sp	24.15	Movafeghi et. al, 2010 doi: 10.1080/14786410903108951
AR_4	Artemisia_sp	37.45	Movafeghi et. al, 2010 doi: 10.1080/14786410903108951
AR_5	Artemisia_sp	262.34	Movafeghi et. al, 2010 doi: 10.1080/14786410903108951
AR_6	Artemisia_sp	106.1	Movafeghi et. al, 2010 doi: 10.1080/14786410903108951
AR_7	Artemisia_sp	187.86	Movafeghi et. al, 2010 doi: 10.1080/14786410903108951
AR_8	Artemisia_sp	309.4	Movafeghi et. al, 2010 doi: 10.1080/14786410903108951
AR_9	Artemisia_sp	43.57	Movafeghi et. al, 2010 doi: 10.1080/14786410903108951
BN_1	Brassica_napus	2.4	Jakobsen et. al, 1994 doi: 10.1016/S0031-9422(00)90341-8
BN_10	Brassica_napus	5.5	Jakobsen et. al, 1994 doi: 10.1016/S0031-9422(00)90341-8
BN_11	Brassica_napus	4.4	Jakobsen et. al, 1994 doi: 10.1016/S0031-9422(00)90341-8
BN_12	Brassica_napus	8.2	Jakobsen et. al, 1994 doi: 10.1016/S0031-9422(00)90341-8
BN_13	Brassica_napus	7.3	Jakobsen et. al, 1994 doi: 10.1016/S0031-9422(00)90341-8
BN_14	Brassica_napus	4.4	Jakobsen et. al, 1994 doi: 10.1016/S0031-9422(00)90341-8
BN_15	Brassica_napus	6.1	Jakobsen et. al, 1994 doi: 10.1016/S0031-9422(00)90341-8
BN_2	Brassica_napus	2.9	Jakobsen et. al, 1994 doi: 10.1016/S0031-9422(00)90341-8
BN_3	Brassica_napus	4.8	Jakobsen et. al, 1994 doi: 10.1016/S0031-9422(00)90341-8
BN_4	Brassica_napus	1.9	Jakobsen et. al, 1994 doi: 10.1016/S0031-9422(00)90341-8
BN_5	Brassica_napus	4.2	Jakobsen et. al, 1994 doi: 10.1016/S0031-9422(00)90341-8
BN_6	Brassica_napus	5.2	Jakobsen et. al, 1994 doi: 10.1016/S0031-9422(00)90341-8
BN_7	Brassica_napus	1.9	Jakobsen et. al, 1994 doi: 10.1016/S0031-9422(00)90341-8
BN_8	Brassica_napus	11.8	Jakobsen et. al, 1994 doi: 10.1016/S0031-9422(00)90341-8
BN_9	Brassica_napus	1.7	Jakobsen et. al, 1994 doi: 10.1016/S0031-9422(00)90341-8
BN_2_1	Brassica_napus_2	8.058	Robertson et. al, 1993 doi: 10.1002/pca.2800040404
BN_2_2	Brassica_napus_2	0.4502	Robertson et. al, 1993 doi: 10.1002/pca.2800040404
BN_2_3	Brassica_napus_2	3.804	Robertson et. al, 1993 doi: 10.1002/pca.2800040404
BN_2_4	Brassica_napus_2	0.3062	Robertson et. al, 1993 doi: 10.1002/pca.2800040404
BN_2_5	Brassica_napus_2	2.4642	Robertson et. al, 1993 doi: 10.1002/pca.2800040404
BN_2_6	Brassica_napus_2	0.974	Robertson et. al, 1993 doi: 10.1002/pca.2800040404
BN_2_7	Brassica_napus_2	0.638	Robertson et. al, 1993 doi: 10.1002/pca.2800040404
BN_2_8	Brassica_napus_2	0.3842	Robertson et. al, 1993 doi: 10.1002/pca.2800040404
BN_2_9	Brassica_napus_2	0.3624	Robertson et. al, 1993 doi: 10.1002/pca.2800040404
BN_2_10	Brassica_napus_2	1.86	Robertson et. al, 1993 doi: 10.1002/pca.2800040404
BN_2_11	Brassica_napus_2	1.488	Robertson et. al, 1993 doi: 10.1002/pca.2800040404
BN_2_12	Brassica_napus_2	0.48	Robertson et. al, 1993 doi: 10.1002/pca.2800040404
BN_2_13	Brassica_napus_2	0.826	Robertson et. al, 1993 doi: 10.1002/pca.2800040404
BN_2_14	Brassica_napus_2	0.424	Robertson et. al, 1993 doi: 10.1002/pca.2800040404
BN_2_15	Brassica_napus_2	0.7922	Robertson et. al, 1993 doi: 10.1002/pca.2800040404
BN_2_16	Brassica_napus_2	0.0666	Robertson et. al, 1993 doi: 10.1002/pca.2800040404
BN_2_17	Brassica_napus_2	11.246	Robertson et. al, 1993 doi: 10.1002/pca.2800040404
BN_2_18	Brassica_napus_2	5.57	Robertson et. al, 1993 doi: 10.1002/pca.2800040404
BN_2_19	Brassica_napus_2	4.462	Robertson et. al, 1993 doi: 10.1002/pca.2800040404
BN_2_20	Brassica_napus_2	0.8942	Robertson et. al, 1993 doi: 10.1002/pca.2800040404
BN_2_21	Brassica_napus_2	0.1226	Robertson et. al, 1993 doi: 10.1002/pca.2800040404
BN_2_22	Brassica_napus_2	0.434	Robertson et. al, 1993 doi: 10.1002/pca.2800040404
BN_2_23	Brassica_napus_2	0.1348	Robertson et. al, 1993 doi: 10.1002/pca.2800040404
BN_2_24	Brassica_napus_2	0.0548	Robertson et. al, 1993 doi: 10.1002/pca.2800040404
BN_2_25	Brassica_napus_2	4.288	Robertson et. al, 1993 doi: 10.1002/pca.2800040404
BN_2_26	Brassica_napus_2	2.2122	Robertson et. al, 1993 doi: 10.1002/pca.2800040404
BN_2_27	Brassica_napus_2	1.94	Robertson et. al, 1993 doi: 10.1002/pca.2800040404
BN_2_28	Brassica_napus_2	0.3342	Robertson et. al, 1993 doi: 10.1002/pca.2800040404
BN_2_29	Brassica_napus_2	0.3502	Robertson et. al, 1993 doi: 10.1002/pca.2800040404
BN_2_30	Brassica_napus_2	0.4822	Robertson et. al, 1993 doi: 10.1002/pca.2800040404
BN_2_31	Brassica_napus_2	0.1964	Robertson et. al, 1993 doi: 10.1002/pca.2800040404
BN_2_32	Brassica_napus_2	0.414	Robertson et. al, 1993 doi: 10.1002/pca.2800040404
BN_2_33	Brassica_napus_2	0.1926	Robertson et. al, 1993 doi: 10.1002/pca.2800040404
BN_2_34	Brassica_napus_2	9.502	Robertson et. al, 1993 doi: 10.1002/pca.2800040404
BN_2_35	Brassica_napus_2	0.2366	Robertson et. al, 1993 doi: 10.1002/pca.2800040404
BN_2_36	Brassica_napus_2	1.13	Robertson et. al, 1993 doi: 10.1002/pca.2800040404
BN_2_37	Brassica_napus_2	0.5322	Robertson et. al, 1993 doi: 10.1002/pca.2800040404
BN_2_38	Brassica_napus_2	1.15	Robertson et. al, 1993 doi: 10.1002/pca.2800040404
BN_2_39	Brassica_napus_2	6.73	Robertson et. al, 1993 doi: 10.1002/pca.2800040404
BN_2_40	Brassica_napus_2	1.406	Robertson et. al, 1993 doi: 10.1002/pca.2800040404
BN_2_41	Brassica_napus_2	1.024	Robertson et. al, 1993 doi: 10.1002/pca.2800040404
BN_2_42	Brassica_napus_2	0.39275	Robertson et. al, 1993 doi: 10.1002/pca.2800040404
BN_2_43	Brassica_napus_2	0.1446	Robertson et. al, 1993 doi: 10.1002/pca.2800040404
BN_2_44	Brassica_napus_2	0.0308	Robertson et. al, 1993 doi: 10.1002/pca.2800040404
BN_2_45	Brassica_napus_2	0.6382	Robertson et. al, 1993 doi: 10.1002/pca.2800040404
BN_2_46	Brassica_napus_2	1.826	Robertson et. al, 1993 doi: 10.1002/pca.2800040404
BN_2_47	Brassica_napus_2	0.1106	Robertson et. al, 1993 doi: 10.1002/pca.2800040404
BN_2_48	Brassica_napus_2	0.4942	Robertson et. al, 1993 doi: 10.1002/pca.2800040404
BN_2_49	Brassica_napus_2	0.536	Robertson et. al, 1993 doi: 10.1002/pca.2800040404
BN_2_50	Brassica_napus_2	0.4044	Robertson et. al, 1993 doi: 10.1002/pca.2800040404
BN_2_51	Brassica_napus_2	3.342	Robertson et. al, 1993 doi: 10.1002/pca.2800040404
BN_2_52	Brassica_napus_2	0.1526	Robertson et. al, 1993 doi: 10.1002/pca.2800040404
BN_2_53	Brassica_napus_2	0.3764	Robertson et. al, 1993 doi: 10.1002/pca.2800040404
BN_2_54	Brassica_napus_2	0.754	Robertson et. al, 1993 doi: 10.1002/pca.2800040404
BN_2_55	Brassica_napus_2	2.016	Robertson et. al, 1993 doi: 10.1002/pca.2800040404
BN_2_56	Brassica_napus_2	0.4344	Robertson et. al, 1993 doi: 10.1002/pca.2800040404
BN_2_57	Brassica_napus_2	0.758	Robertson et. al, 1993 doi: 10.1002/pca.2800040404
BN_2_58	Brassica_napus_2	0.838	Robertson et. al, 1993 doi: 10.1002/pca.2800040404
BN_2_59	Brassica_napus_2	0.2744	Robertson et. al, 1993 doi: 10.1002/pca.2800040404
BN_2_60	Brassica_napus_2	0.73	Robertson et. al, 1993 doi: 10.1002/pca.2800040404
BN_2_61	Brassica_napus_2	0.2504	Robertson et. al, 1993 doi: 10.1002/pca.2800040404
BN_2_62	Brassica_napus_2	0.1128	Robertson et. al, 1993 doi: 10.1002/pca.2800040404
BN_3_1	Brassica_napus_3	50	Seisonen et. al, 2015 doi: 10.1016/j.foodchem.2014.07.125
BN_3_2	Brassica_napus_3	66	Seisonen et. al, 2015 doi: 10.1016/j.foodchem.2014.07.125
BN_3_3	Brassica_napus_3	50	Seisonen et. al, 2015 doi: 10.1016/j.foodchem.2014.07.125
BN_3_4	Brassica_napus_3	66	Seisonen et. al, 2015 doi: 10.1016/j.foodchem.2014.07.125
BN_3_5	Brassica_napus_3	100	Seisonen et. al, 2015 doi: 10.1016/j.foodchem.2014.07.125
BN_3_6	Brassica_napus_3	100	Seisonen et. al, 2015 doi: 10.1016/j.foodchem.2014.07.125
BN_3_7	Brassica_napus_3	66	Seisonen et. al, 2015 doi: 10.1016/j.foodchem.2014.07.125
BN_3_8	Brassica_napus_3	33	Seisonen et. al, 2015 doi: 10.1016/j.foodchem.2014.07.125
BN_3_9	Brassica_napus_3	50	Seisonen et. al, 2015 doi: 10.1016/j.foodchem.2014.07.125
BR_1	Brassica_rapa	343	Knauer and Schiestl, 2014 doi: 10.1111/ele.12386
BR_10	Brassica_rapa	87	Knauer and Schiestl, 2014 doi: 10.1111/ele.12386
BR_11	Brassica_rapa	17	Knauer and Schiestl, 2014 doi: 10.1111/ele.12386
BR_12	Brassica_rapa	484	Knauer and Schiestl, 2014 doi: 10.1111/ele.12386
BR_13	Brassica_rapa	35	Knauer and Schiestl, 2014 doi: 10.1111/ele.12386
BR_14	Brassica_rapa	20	Knauer and Schiestl, 2014 doi: 10.1111/ele.12386
BR_15	Brassica_rapa	247	Knauer and Schiestl, 2014 doi: 10.1111/ele.12386
BR_16	Brassica_rapa	63	Knauer and Schiestl, 2014 doi: 10.1111/ele.12386
BR_17	Brassica_rapa	32	Knauer and Schiestl, 2014 doi: 10.1111/ele.12386
BR_18	Brassica_rapa	300	Knauer and Schiestl, 2014 doi: 10.1111/ele.12386
BR_19	Brassica_rapa	23	Knauer and Schiestl, 2014 doi: 10.1111/ele.12386
BR_2	Brassica_rapa	1618	Knauer and Schiestl, 2014 doi: 10.1111/ele.12386
BR_20	Brassica_rapa	307	Knauer and Schiestl, 2014 doi: 10.1111/ele.12386
BR_3	Brassica_rapa	50	Knauer and Schiestl, 2014 doi: 10.1111/ele.12386
BR_4	Brassica_rapa	96	Knauer and Schiestl, 2014 doi: 10.1111/ele.12386
BR_5	Brassica_rapa	54	Knauer and Schiestl, 2014 doi: 10.1111/ele.12386
BR_6	Brassica_rapa	101	Knauer and Schiestl, 2014 doi: 10.1111/ele.12386
BR_7	Brassica_rapa	3	Knauer and Schiestl, 2014 doi: 10.1111/ele.12386
BR_8	Brassica_rapa	13	Knauer and Schiestl, 2014 doi: 10.1111/ele.12386
BR_9	Brassica_rapa	5	Knauer and Schiestl, 2014 doi: 10.1111/ele.12386
CS_1	Centaurea_scabiosa	2.9	Andersson et. al, 2002 doi: 10.1046/j.1095-8339.2002.00068.x
CS_10	Centaurea_scabiosa	9	Andersson et. al, 2002 doi: 10.1046/j.1095-8339.2002.00068.x
CS_11	Centaurea_scabiosa	2.4	Andersson et. al, 2002 doi: 10.1046/j.1095-8339.2002.00068.x
CS_12	Centaurea_scabiosa	1.1	Andersson et. al, 2002 doi: 10.1046/j.1095-8339.2002.00068.x
CS_13	Centaurea_scabiosa	0.5	Andersson et. al, 2002 doi: 10.1046/j.1095-8339.2002.00068.x
CS_14	Centaurea_scabiosa	0.6	Andersson et. al, 2002 doi: 10.1046/j.1095-8339.2002.00068.x
CS_15	Centaurea_scabiosa	2.9	Andersson et. al, 2002 doi: 10.1046/j.1095-8339.2002.00068.x
CS_2	Centaurea_scabiosa	5.9	Andersson et. al, 2002 doi: 10.1046/j.1095-8339.2002.00068.x
CS_3	Centaurea_scabiosa	5.1	Andersson et. al, 2002 doi: 10.1046/j.1095-8339.2002.00068.x
CS_4	Centaurea_scabiosa	6.7	Andersson et. al, 2002 doi: 10.1046/j.1095-8339.2002.00068.x
CS_5	Centaurea_scabiosa	0.9	Andersson et. al, 2002 doi: 10.1046/j.1095-8339.2002.00068.x
CS_6	Centaurea_scabiosa	4.1	Andersson et. al, 2002 doi: 10.1046/j.1095-8339.2002.00068.x
CS_7	Centaurea_scabiosa	4.8	Andersson et. al, 2002 doi: 10.1046/j.1095-8339.2002.00068.x
CS_8	Centaurea_scabiosa	8.6	Andersson et. al, 2002 doi: 10.1046/j.1095-8339.2002.00068.x
CS_9	Centaurea_scabiosa	34.2	Andersson et. al, 2002 doi: 10.1046/j.1095-8339.2002.00068.x
CA_1	Cirsium_arvense	7.1	Andersson et. al, 2002 doi: 10.1046/j.1095-8339.2002.00068.x
CA_10	Cirsium_arvense	1.2	Andersson et. al, 2002 doi: 10.1046/j.1095-8339.2002.00068.x
CA_11	Cirsium_arvense	0.3	Andersson et. al, 2002 doi: 10.1046/j.1095-8339.2002.00068.x
CA_12	Cirsium_arvense	5.6	Andersson et. al, 2002 doi: 10.1046/j.1095-8339.2002.00068.x
CA_13	Cirsium_arvense	0.8	Andersson et. al, 2002 doi: 10.1046/j.1095-8339.2002.00068.x
CA_2	Cirsium_arvense	72.4	Andersson et. al, 2002 doi: 10.1046/j.1095-8339.2002.00068.x
CA_3	Cirsium_arvense	4.7	Andersson et. al, 2002 doi: 10.1046/j.1095-8339.2002.00068.x
CA_4	Cirsium_arvense	2.1	Andersson et. al, 2002 doi: 10.1046/j.1095-8339.2002.00068.x
CA_5	Cirsium_arvense	1.9	Andersson et. al, 2002 doi: 10.1046/j.1095-8339.2002.00068.x
CA_6	Cirsium_arvense	0.1	Andersson et. al, 2002 doi: 10.1046/j.1095-8339.2002.00068.x
CA_7	Cirsium_arvense	0.5	Andersson et. al, 2002 doi: 10.1046/j.1095-8339.2002.00068.x
CA_8	Cirsium_arvense	0.5	Andersson et. al, 2002 doi: 10.1046/j.1095-8339.2002.00068.x
CA_9	Cirsium_arvense	2.3	Andersson et. al, 2002 doi: 10.1046/j.1095-8339.2002.00068.x
CA_2_1	Cirsium_arvense_2	3.705	El-Sayed et. al, 2008 doi: 10.1603/0022-0493(2008)101[720:FSOCTA]2.0.CO;2
CA_2_2	Cirsium_arvense_2	2.215	El-Sayed et. al, 2008 doi: 10.1603/0022-0493(2008)101[720:FSOCTA]2.0.CO;2
CA_2_3	Cirsium_arvense_2	55.165	El-Sayed et. al, 2008 doi: 10.1603/0022-0493(2008)101[720:FSOCTA]2.0.CO;2
CA_2_4	Cirsium_arvense_2	2.29	El-Sayed et. al, 2008 doi: 10.1603/0022-0493(2008)101[720:FSOCTA]2.0.CO;2
CA_2_5	Cirsium_arvense_2	0.235	El-Sayed et. al, 2008 doi: 10.1603/0022-0493(2008)101[720:FSOCTA]2.0.CO;2
CA_2_6	Cirsium_arvense_2	1.78	El-Sayed et. al, 2008 doi: 10.1603/0022-0493(2008)101[720:FSOCTA]2.0.CO;2
CA_2_7	Cirsium_arvense_2	2.495	El-Sayed et. al, 2008 doi: 10.1603/0022-0493(2008)101[720:FSOCTA]2.0.CO;2
CA_2_8	Cirsium_arvense_2	0.04	El-Sayed et. al, 2008 doi: 10.1603/0022-0493(2008)101[720:FSOCTA]2.0.CO;2
CA_2_9	Cirsium_arvense_2	0.08	El-Sayed et. al, 2008 doi: 10.1603/0022-0493(2008)101[720:FSOCTA]2.0.CO;2
CA_2_10	Cirsium_arvense_2	4.89	El-Sayed et. al, 2008 doi: 10.1603/0022-0493(2008)101[720:FSOCTA]2.0.CO;2
CA_2_11	Cirsium_arvense_2	14.26	El-Sayed et. al, 2008 doi: 10.1603/0022-0493(2008)101[720:FSOCTA]2.0.CO;2
CA_2_12	Cirsium_arvense_2	2.31	El-Sayed et. al, 2008 doi: 10.1603/0022-0493(2008)101[720:FSOCTA]2.0.CO;2
CA_2_13	Cirsium_arvense_2	8.1	El-Sayed et. al, 2008 doi: 10.1603/0022-0493(2008)101[720:FSOCTA]2.0.CO;2
CA_2_14	Cirsium_arvense_2	0.225	El-Sayed et. al, 2008 doi: 10.1603/0022-0493(2008)101[720:FSOCTA]2.0.CO;2
CA_2_15	Cirsium_arvense_2	0.005	El-Sayed et. al, 2008 doi: 10.1603/0022-0493(2008)101[720:FSOCTA]2.0.CO;2
CA_2_16	Cirsium_arvense_2	0.44	El-Sayed et. al, 2008 doi: 10.1603/0022-0493(2008)101[720:FSOCTA]2.0.CO;2
CA_2_17	Cirsium_arvense_2	1.39	El-Sayed et. al, 2008 doi: 10.1603/0022-0493(2008)101[720:FSOCTA]2.0.CO;2
CA_2_18	Cirsium_arvense_2	0.125	El-Sayed et. al, 2008 doi: 10.1603/0022-0493(2008)101[720:FSOCTA]2.0.CO;2
CA_2_19	Cirsium_arvense_2	0.255	El-Sayed et. al, 2008 doi: 10.1603/0022-0493(2008)101[720:FSOCTA]2.0.CO;2
CA_3_1	Cirsium_arvense_3	7.77	Larue et. al, 2015 doi: 10.1111/1365-2656.12441
CA_3_2	Cirsium_arvense_3	23.78	Larue et. al, 2015 doi: 10.1111/1365-2656.12441
CA_3_3	Cirsium_arvense_3	21.43	Larue et. al, 2015 doi: 10.1111/1365-2656.12441
CA_3_4	Cirsium_arvense_3	262.67	Larue et. al, 2015 doi: 10.1111/1365-2656.12441
CA_3_5	Cirsium_arvense_3	152.21	Larue et. al, 2015 doi: 10.1111/1365-2656.12441
CA_3_6	Cirsium_arvense_3	5.32	Larue et. al, 2015 doi: 10.1111/1365-2656.12441
CA_3_7	Cirsium_arvense_3	42.72	Larue et. al, 2015 doi: 10.1111/1365-2656.12441
CA_3_8	Cirsium_arvense_3	39.76	Larue et. al, 2015 doi: 10.1111/1365-2656.12441
CA_3_9	Cirsium_arvense_3	5.2	Larue et. al, 2015 doi: 10.1111/1365-2656.12441
CA_3_10	Cirsium_arvense_3	3.78	Larue et. al, 2015 doi: 10.1111/1365-2656.12441
CA_3_11	Cirsium_arvense_3	8.99	Larue et. al, 2015 doi: 10.1111/1365-2656.12441
CA_3_12	Cirsium_arvense_3	5.91	Larue et. al, 2015 doi: 10.1111/1365-2656.12441
CA_3_13	Cirsium_arvense_3	14.11	Larue et. al, 2015 doi: 10.1111/1365-2656.12441
CA_3_14	Cirsium_arvense_3	372.89	Larue et. al, 2015 doi: 10.1111/1365-2656.12441
CA_3_15	Cirsium_arvense_3	49.51	Larue et. al, 2015 doi: 10.1111/1365-2656.12441
CA_3_16	Cirsium_arvense_3	71.11	Larue et. al, 2015 doi: 10.1111/1365-2656.12441
CA_3_17	Cirsium_arvense_3	287.2	Larue et. al, 2015 doi: 10.1111/1365-2656.12441
CA_3_18	Cirsium_arvense_3	297.51	Larue et. al, 2015 doi: 10.1111/1365-2656.12441
CA_3_19	Cirsium_arvense_3	165.3	Larue et. al, 2015 doi: 10.1111/1365-2656.12441
CA_3_20	Cirsium_arvense_3	47.21	Larue et. al, 2015 doi: 10.1111/1365-2656.12441
CA_3_21	Cirsium_arvense_3	9.42	Larue et. al, 2015 doi: 10.1111/1365-2656.12441
CA_3_22	Cirsium_arvense_3	154.69	Larue et. al, 2015 doi: 10.1111/1365-2656.12441
CA_3_23	Cirsium_arvense_3	3.69	Larue et. al, 2015 doi: 10.1111/1365-2656.12441
CA_3_24	Cirsium_arvense_3	53.14	Larue et. al, 2015 doi: 10.1111/1365-2656.12441
CA_3_25	Cirsium_arvense_3	1.14	Larue et. al, 2015 doi: 10.1111/1365-2656.12441
CA_3_26	Cirsium_arvense_3	19.36	Larue et. al, 2015 doi: 10.1111/1365-2656.12441
CA_3_27	Cirsium_arvense_3	13.93	Larue et. al, 2015 doi: 10.1111/1365-2656.12441
CA_3_28	Cirsium_arvense_3	42.32	Larue et. al, 2015 doi: 10.1111/1365-2656.12441
CA_3_29	Cirsium_arvense_3	18.79	Larue et. al, 2015 doi: 10.1111/1365-2656.12441
CA_3_30	Cirsium_arvense_3	6.11	Larue et. al, 2015 doi: 10.1111/1365-2656.12441
CA_3_31	Cirsium_arvense_3	3.22	Larue et. al, 2015 doi: 10.1111/1365-2656.12441
CA_3_32	Cirsium_arvense_3	3.74	Larue et. al, 2015 doi: 10.1111/1365-2656.12441
CA_3_33	Cirsium_arvense_3	12.63	Larue et. al, 2015 doi: 10.1111/1365-2656.12441
CA_3_34	Cirsium_arvense_3	2.91	Larue et. al, 2015 doi: 10.1111/1365-2656.12441
CA_3_35	Cirsium_arvense_3	3.22	Larue et. al, 2015 doi: 10.1111/1365-2656.12441
CA_3_36	Cirsium_arvense_3	11.17	Larue et. al, 2015 doi: 10.1111/1365-2656.12441
CA_3_37	Cirsium_arvense_3	17.3	Larue et. al, 2015 doi: 10.1111/1365-2656.12441
CA_3_38	Cirsium_arvense_3	1.68	Larue et. al, 2015 doi: 10.1111/1365-2656.12441
CI_1	Citrus_sp	0.12875	Jabarpurwala et. al, 2009 doi: 10.1016/j.phytochem.2009.07.031
CI_10	Citrus_sp	2.88875	Jabarpurwala et. al, 2009 doi: 10.1016/j.phytochem.2009.07.031
CI_11	Citrus_sp	0.156667	Jabarpurwala et. al, 2009 doi: 10.1016/j.phytochem.2009.07.031
CI_12	Citrus_sp	18.4225	Jabarpurwala et. al, 2009 doi: 10.1016/j.phytochem.2009.07.031
CI_13	Citrus_sp	8.67	Jabarpurwala et. al, 2009 doi: 10.1016/j.phytochem.2009.07.031
CI_14	Citrus_sp	0.696	Jabarpurwala et. al, 2009 doi: 10.1016/j.phytochem.2009.07.031
CI_15	Citrus_sp	10.1225	Jabarpurwala et. al, 2009 doi: 10.1016/j.phytochem.2009.07.031
CI_16	Citrus_sp	3.685	Jabarpurwala et. al, 2009 doi: 10.1016/j.phytochem.2009.07.031
CI_17	Citrus_sp	1	Jabarpurwala et. al, 2009 doi: 10.1016/j.phytochem.2009.07.031
CI_18	Citrus_sp	0.76125	Jabarpurwala et. al, 2009 doi: 10.1016/j.phytochem.2009.07.031
CI_19	Citrus_sp	8.23125	Jabarpurwala et. al, 2009 doi: 10.1016/j.phytochem.2009.07.031
CI_2	Citrus_sp	0.145	Jabarpurwala et. al, 2009 doi: 10.1016/j.phytochem.2009.07.031
CI_20	Citrus_sp	0.26	Jabarpurwala et. al, 2009 doi: 10.1016/j.phytochem.2009.07.031
CI_21	Citrus_sp	3.03875	Jabarpurwala et. al, 2009 doi: 10.1016/j.phytochem.2009.07.031
CI_22	Citrus_sp	0.668	Jabarpurwala et. al, 2009 doi: 10.1016/j.phytochem.2009.07.031
CI_23	Citrus_sp	0.7175	Jabarpurwala et. al, 2009 doi: 10.1016/j.phytochem.2009.07.031
CI_24	Citrus_sp	0.35875	Jabarpurwala et. al, 2009 doi: 10.1016/j.phytochem.2009.07.031
CI_25	Citrus_sp	0.405	Jabarpurwala et. al, 2009 doi: 10.1016/j.phytochem.2009.07.031
CI_26	Citrus_sp	1.49625	Jabarpurwala et. al, 2009 doi: 10.1016/j.phytochem.2009.07.031
CI_27	Citrus_sp	2.8975	Jabarpurwala et. al, 2009 doi: 10.1016/j.phytochem.2009.07.031
CI_28	Citrus_sp	0.11	Jabarpurwala et. al, 2009 doi: 10.1016/j.phytochem.2009.07.031
CI_29	Citrus_sp	0.57	Jabarpurwala et. al, 2009 doi: 10.1016/j.phytochem.2009.07.031
CI_3	Citrus_sp	0.0825	Jabarpurwala et. al, 2009 doi: 10.1016/j.phytochem.2009.07.031
CI_30	Citrus_sp	0.91	Jabarpurwala et. al, 2009 doi: 10.1016/j.phytochem.2009.07.031
CI_31	Citrus_sp	0.146667	Jabarpurwala et. al, 2009 doi: 10.1016/j.phytochem.2009.07.031
CI_32	Citrus_sp	0.25	Jabarpurwala et. al, 2009 doi: 10.1016/j.phytochem.2009.07.031
CI_33	Citrus_sp	0.185	Jabarpurwala et. al, 2009 doi: 10.1016/j.phytochem.2009.07.031
CI_34	Citrus_sp	0.18	Jabarpurwala et. al, 2009 doi: 10.1016/j.phytochem.2009.07.031
CI_35	Citrus_sp	1.5725	Jabarpurwala et. al, 2009 doi: 10.1016/j.phytochem.2009.07.031
CI_36	Citrus_sp	0.02	Jabarpurwala et. al, 2009 doi: 10.1016/j.phytochem.2009.07.031
CI_37	Citrus_sp	0.185	Jabarpurwala et. al, 2009 doi: 10.1016/j.phytochem.2009.07.031
CI_38	Citrus_sp	19.67	Jabarpurwala et. al, 2009 doi: 10.1016/j.phytochem.2009.07.031
CI_39	Citrus_sp	0.054	Jabarpurwala et. al, 2009 doi: 10.1016/j.phytochem.2009.07.031
CI_4	Citrus_sp	0.3	Jabarpurwala et. al, 2009 doi: 10.1016/j.phytochem.2009.07.031
CI_40	Citrus_sp	1.82	Jabarpurwala et. al, 2009 doi: 10.1016/j.phytochem.2009.07.031
CI_41	Citrus_sp	0.31	Jabarpurwala et. al, 2009 doi: 10.1016/j.phytochem.2009.07.031
CI_42	Citrus_sp	0.1	Jabarpurwala et. al, 2009 doi: 10.1016/j.phytochem.2009.07.031
CI_43	Citrus_sp	0.146	Jabarpurwala et. al, 2009 doi: 10.1016/j.phytochem.2009.07.031
CI_44	Citrus_sp	0.8	Jabarpurwala et. al, 2009 doi: 10.1016/j.phytochem.2009.07.031
CI_45	Citrus_sp	0.315	Jabarpurwala et. al, 2009 doi: 10.1016/j.phytochem.2009.07.031
CI_46	Citrus_sp	0.23	Jabarpurwala et. al, 2009 doi: 10.1016/j.phytochem.2009.07.031
CI_47	Citrus_sp	0.095	Jabarpurwala et. al, 2009 doi: 10.1016/j.phytochem.2009.07.031
CI_48	Citrus_sp	0.563333	Jabarpurwala et. al, 2009 doi: 10.1016/j.phytochem.2009.07.031
CI_49	Citrus_sp	0.338333	Jabarpurwala et. al, 2009 doi: 10.1016/j.phytochem.2009.07.031
CI_5	Citrus_sp	0.16375	Jabarpurwala et. al, 2009 doi: 10.1016/j.phytochem.2009.07.031
CI_50	Citrus_sp	0.13	Jabarpurwala et. al, 2009 doi: 10.1016/j.phytochem.2009.07.031
CI_51	Citrus_sp	0.35	Jabarpurwala et. al, 2009 doi: 10.1016/j.phytochem.2009.07.031
CI_52	Citrus_sp	4.61167	Jabarpurwala et. al, 2009 doi: 10.1016/j.phytochem.2009.07.031
CI_53	Citrus_sp	0.03	Jabarpurwala et. al, 2009 doi: 10.1016/j.phytochem.2009.07.031
CI_54	Citrus_sp	0.14	Jabarpurwala et. al, 2009 doi: 10.1016/j.phytochem.2009.07.031
CI_55	Citrus_sp	0.066	Jabarpurwala et. al, 2009 doi: 10.1016/j.phytochem.2009.07.031
CI_56	Citrus_sp	0.025	Jabarpurwala et. al, 2009 doi: 10.1016/j.phytochem.2009.07.031
CI_57	Citrus_sp	0.147143	Jabarpurwala et. al, 2009 doi: 10.1016/j.phytochem.2009.07.031
CI_58	Citrus_sp	0.31	Jabarpurwala et. al, 2009 doi: 10.1016/j.phytochem.2009.07.031
CI_59	Citrus_sp	0.228333	Jabarpurwala et. al, 2009 doi: 10.1016/j.phytochem.2009.07.031
CI_6	Citrus_sp	0.0975	Jabarpurwala et. al, 2009 doi: 10.1016/j.phytochem.2009.07.031
CI_60	Citrus_sp	1.06429	Jabarpurwala et. al, 2009 doi: 10.1016/j.phytochem.2009.07.031
CI_61	Citrus_sp	0.0766667	Jabarpurwala et. al, 2009 doi: 10.1016/j.phytochem.2009.07.031
CI_62	Citrus_sp	0.271429	Jabarpurwala et. al, 2009 doi: 10.1016/j.phytochem.2009.07.031
CI_63	Citrus_sp	0.78	Jabarpurwala et. al, 2009 doi: 10.1016/j.phytochem.2009.07.031
CI_64	Citrus_sp	0.1575	Jabarpurwala et. al, 2009 doi: 10.1016/j.phytochem.2009.07.031
CI_65	Citrus_sp	0.17	Jabarpurwala et. al, 2009 doi: 10.1016/j.phytochem.2009.07.031
CI_66	Citrus_sp	0.05	Jabarpurwala et. al, 2009 doi: 10.1016/j.phytochem.2009.07.031
CI_67	Citrus_sp	0.283333	Jabarpurwala et. al, 2009 doi: 10.1016/j.phytochem.2009.07.031
CI_68	Citrus_sp	3.83125	Jabarpurwala et. al, 2009 doi: 10.1016/j.phytochem.2009.07.031
CI_69	Citrus_sp	0.0533333	Jabarpurwala et. al, 2009 doi: 10.1016/j.phytochem.2009.07.031
CI_7	Citrus_sp	0.1475	Jabarpurwala et. al, 2009 doi: 10.1016/j.phytochem.2009.07.031
CI_70	Citrus_sp	2.4125	Jabarpurwala et. al, 2009 doi: 10.1016/j.phytochem.2009.07.031
CI_8	Citrus_sp	0.0542857	Jabarpurwala et. al, 2009 doi: 10.1016/j.phytochem.2009.07.031
CI_9	Citrus_sp	0.55375	Jabarpurwala et. al, 2009 doi: 10.1016/j.phytochem.2009.07.031
CC_1	Corydalis_cava	4.28	Olesen and Knudsen, 1994 doi: 10.1016/0305-1978(94)90096-5
CC_10	Corydalis_cava	6.83333	Olesen and Knudsen, 1994 doi: 10.1016/0305-1978(94)90096-5
CC_11	Corydalis_cava	0.15	Olesen and Knudsen, 1994 doi: 10.1016/0305-1978(94)90096-5
CC_12	Corydalis_cava	3.14	Olesen and Knudsen, 1994 doi: 10.1016/0305-1978(94)90096-5
CC_13	Corydalis_cava	5	Olesen and Knudsen, 1994 doi: 10.1016/0305-1978(94)90096-5
CC_14	Corydalis_cava	19.4333	Olesen and Knudsen, 1994 doi: 10.1016/0305-1978(94)90096-5
CC_15	Corydalis_cava	0.1	Olesen and Knudsen, 1994 doi: 10.1016/0305-1978(94)90096-5
CC_16	Corydalis_cava	0.9	Olesen and Knudsen, 1994 doi: 10.1016/0305-1978(94)90096-5
CC_17	Corydalis_cava	11.95	Olesen and Knudsen, 1994 doi: 10.1016/0305-1978(94)90096-5
CC_18	Corydalis_cava	0.3	Olesen and Knudsen, 1994 doi: 10.1016/0305-1978(94)90096-5
CC_19	Corydalis_cava	0.325	Olesen and Knudsen, 1994 doi: 10.1016/0305-1978(94)90096-5
CC_2	Corydalis_cava	5	Olesen and Knudsen, 1994 doi: 10.1016/0305-1978(94)90096-5
CC_20	Corydalis_cava	2.98333	Olesen and Knudsen, 1994 doi: 10.1016/0305-1978(94)90096-5
CC_21	Corydalis_cava	0.44	Olesen and Knudsen, 1994 doi: 10.1016/0305-1978(94)90096-5
CC_22	Corydalis_cava	0.9	Olesen and Knudsen, 1994 doi: 10.1016/0305-1978(94)90096-5
CC_23	Corydalis_cava	0.1	Olesen and Knudsen, 1994 doi: 10.1016/0305-1978(94)90096-5
CC_24	Corydalis_cava	2.36667	Olesen and Knudsen, 1994 doi: 10.1016/0305-1978(94)90096-5
CC_25	Corydalis_cava	0.1	Olesen and Knudsen, 1994 doi: 10.1016/0305-1978(94)90096-5
CC_26	Corydalis_cava	1.9	Olesen and Knudsen, 1994 doi: 10.1016/0305-1978(94)90096-5
CC_3	Corydalis_cava	19.95	Olesen and Knudsen, 1994 doi: 10.1016/0305-1978(94)90096-5
CC_4	Corydalis_cava	9.2	Olesen and Knudsen, 1994 doi: 10.1016/0305-1978(94)90096-5
CC_5	Corydalis_cava	4.21667	Olesen and Knudsen, 1994 doi: 10.1016/0305-1978(94)90096-5
CC_6	Corydalis_cava	1.525	Olesen and Knudsen, 1994 doi: 10.1016/0305-1978(94)90096-5
CC_7	Corydalis_cava	11.9667	Olesen and Knudsen, 1994 doi: 10.1016/0305-1978(94)90096-5
CC_8	Corydalis_cava	0.65	Olesen and Knudsen, 1994 doi: 10.1016/0305-1978(94)90096-5
CC_9	Corydalis_cava	1.78333	Olesen and Knudsen, 1994 doi: 10.1016/0305-1978(94)90096-5
CM_1	Crataegus_monogyna	1.7	Robertson et. al, 1993 doi: 10.1002/pca.2800040404
CM_10	Crataegus_monogyna	9.6	Robertson et. al, 1993 doi: 10.1002/pca.2800040404
CM_11	Crataegus_monogyna	0.4	Robertson et. al, 1993 doi: 10.1002/pca.2800040404
CM_12	Crataegus_monogyna	3.4	Robertson et. al, 1993 doi: 10.1002/pca.2800040404
CM_13	Crataegus_monogyna	23.2	Robertson et. al, 1993 doi: 10.1002/pca.2800040404
CM_14	Crataegus_monogyna	0.7	Robertson et. al, 1993 doi: 10.1002/pca.2800040404
CM_15	Crataegus_monogyna	0.6	Robertson et. al, 1993 doi: 10.1002/pca.2800040404
CM_16	Crataegus_monogyna	0.7	Robertson et. al, 1993 doi: 10.1002/pca.2800040404
CM_17	Crataegus_monogyna	0.4	Robertson et. al, 1993 doi: 10.1002/pca.2800040404
CM_18	Crataegus_monogyna	0.3	Robertson et. al, 1993 doi: 10.1002/pca.2800040404
CM_19	Crataegus_monogyna	2.7	Robertson et. al, 1993 doi: 10.1002/pca.2800040404
CM_2	Crataegus_monogyna	0.5	Robertson et. al, 1993 doi: 10.1002/pca.2800040404
CM_20	Crataegus_monogyna	0.5	Robertson et. al, 1993 doi: 10.1002/pca.2800040404
CM_21	Crataegus_monogyna	16.1	Robertson et. al, 1993 doi: 10.1002/pca.2800040404
CM_22	Crataegus_monogyna	9.3	Robertson et. al, 1993 doi: 10.1002/pca.2800040404
CM_23	Crataegus_monogyna	6.4	Robertson et. al, 1993 doi: 10.1002/pca.2800040404
CM_24	Crataegus_monogyna	0.5	Robertson et. al, 1993 doi: 10.1002/pca.2800040404
CM_25	Crataegus_monogyna	1	Robertson et. al, 1993 doi: 10.1002/pca.2800040404
CM_26	Crataegus_monogyna	0.4	Robertson et. al, 1993 doi: 10.1002/pca.2800040404
CM_27	Crataegus_monogyna	0.3	Robertson et. al, 1993 doi: 10.1002/pca.2800040404
CM_28	Crataegus_monogyna	0.3	Robertson et. al, 1993 doi: 10.1002/pca.2800040404
CM_29	Crataegus_monogyna	3.4	Robertson et. al, 1993 doi: 10.1002/pca.2800040404
CM_3	Crataegus_monogyna	0.3	Robertson et. al, 1993 doi: 10.1002/pca.2800040404
CM_30	Crataegus_monogyna	0.3	Robertson et. al, 1993 doi: 10.1002/pca.2800040404
CM_31	Crataegus_monogyna	2.2	Robertson et. al, 1993 doi: 10.1002/pca.2800040404
CM_32	Crataegus_monogyna	0.3	Robertson et. al, 1993 doi: 10.1002/pca.2800040404
CM_33	Crataegus_monogyna	0.6	Robertson et. al, 1993 doi: 10.1002/pca.2800040404
CM_34	Crataegus_monogyna	4.8	Robertson et. al, 1993 doi: 10.1002/pca.2800040404
CM_35	Crataegus_monogyna	2.4	Robertson et. al, 1993 doi: 10.1002/pca.2800040404
CM_36	Crataegus_monogyna	17.7	Robertson et. al, 1993 doi: 10.1002/pca.2800040404
CM_37	Crataegus_monogyna	1.1	Robertson et. al, 1993 doi: 10.1002/pca.2800040404
CM_38	Crataegus_monogyna	0.6	Robertson et. al, 1993 doi: 10.1002/pca.2800040404
CM_39	Crataegus_monogyna	0.3	Robertson et. al, 1993 doi: 10.1002/pca.2800040404
CM_4	Crataegus_monogyna	0.4	Robertson et. al, 1993 doi: 10.1002/pca.2800040404
CM_40	Crataegus_monogyna	0.2	Robertson et. al, 1993 doi: 10.1002/pca.2800040404
CM_41	Crataegus_monogyna	2.2	Robertson et. al, 1993 doi: 10.1002/pca.2800040404
CM_42	Crataegus_monogyna	0.3	Robertson et. al, 1993 doi: 10.1002/pca.2800040404
CM_43	Crataegus_monogyna	0.9	Robertson et. al, 1993 doi: 10.1002/pca.2800040404
CM_44	Crataegus_monogyna	12.4	Robertson et. al, 1993 doi: 10.1002/pca.2800040404
CM_45	Crataegus_monogyna	0.3	Robertson et. al, 1993 doi: 10.1002/pca.2800040404
CM_46	Crataegus_monogyna	12.3	Robertson et. al, 1993 doi: 10.1002/pca.2800040404
CM_47	Crataegus_monogyna	8.3	Robertson et. al, 1993 doi: 10.1002/pca.2800040404
CM_48	Crataegus_monogyna	0.2	Robertson et. al, 1993 doi: 10.1002/pca.2800040404
CM_49	Crataegus_monogyna	1.2	Robertson et. al, 1993 doi: 10.1002/pca.2800040404
CM_5	Crataegus_monogyna	0.6	Robertson et. al, 1993 doi: 10.1002/pca.2800040404
CM_50	Crataegus_monogyna	0.2	Robertson et. al, 1993 doi: 10.1002/pca.2800040404
CM_51	Crataegus_monogyna	1.3	Robertson et. al, 1993 doi: 10.1002/pca.2800040404
CM_52	Crataegus_monogyna	0.2	Robertson et. al, 1993 doi: 10.1002/pca.2800040404
CM_53	Crataegus_monogyna	0.2	Robertson et. al, 1993 doi: 10.1002/pca.2800040404
CM_54	Crataegus_monogyna	1	Robertson et. al, 1993 doi: 10.1002/pca.2800040404
CM_55	Crataegus_monogyna	1.1	Robertson et. al, 1993 doi: 10.1002/pca.2800040404
CM_56	Crataegus_monogyna	0.4	Robertson et. al, 1993 doi: 10.1002/pca.2800040404
CM_57	Crataegus_monogyna	0.4	Robertson et. al, 1993 doi: 10.1002/pca.2800040404
CM_58	Crataegus_monogyna	9.2	Robertson et. al, 1993 doi: 10.1002/pca.2800040404
CM_59	Crataegus_monogyna	0.7	Robertson et. al, 1993 doi: 10.1002/pca.2800040404
CM_6	Crataegus_monogyna	0.6	Robertson et. al, 1993 doi: 10.1002/pca.2800040404
CM_60	Crataegus_monogyna	1	Robertson et. al, 1993 doi: 10.1002/pca.2800040404
CM_61	Crataegus_monogyna	6.6	Robertson et. al, 1993 doi: 10.1002/pca.2800040404
CM_62	Crataegus_monogyna	9.6	Robertson et. al, 1993 doi: 10.1002/pca.2800040404
CM_63	Crataegus_monogyna	0.4	Robertson et. al, 1993 doi: 10.1002/pca.2800040404
CM_64	Crataegus_monogyna	0.6	Robertson et. al, 1993 doi: 10.1002/pca.2800040404
CM_65	Crataegus_monogyna	0.8	Robertson et. al, 1993 doi: 10.1002/pca.2800040404
CM_66	Crataegus_monogyna	0.3	Robertson et. al, 1993 doi: 10.1002/pca.2800040404
CM_7	Crataegus_monogyna	10.9	Robertson et. al, 1993 doi: 10.1002/pca.2800040404
CM_8	Crataegus_monogyna	1.8	Robertson et. al, 1993 doi: 10.1002/pca.2800040404
CM_9	Crataegus_monogyna	0.4	Robertson et. al, 1993 doi: 10.1002/pca.2800040404
CP_1_1	Cucurbita_pepo_1	34.225	Ferrari et. al, 2006 doi: 10.3732/ajb.93.12.1768
CP_1_10	Cucurbita_pepo_1	2.2	Ferrari et. al, 2006 doi: 10.3732/ajb.93.12.1768
CP_1_11	Cucurbita_pepo_1	1.95	Ferrari et. al, 2006 doi: 10.3732/ajb.93.12.1768
CP_1_12	Cucurbita_pepo_1	19.95	Ferrari et. al, 2006 doi: 10.3732/ajb.93.12.1768
CP_1_2	Cucurbita_pepo_1	1288.83	Ferrari et. al, 2006 doi: 10.3732/ajb.93.12.1768
CP_1_3	Cucurbita_pepo_1	2.825	Ferrari et. al, 2006 doi: 10.3732/ajb.93.12.1768
CP_1_4	Cucurbita_pepo_1	37.85	Ferrari et. al, 2006 doi: 10.3732/ajb.93.12.1768
CP_1_5	Cucurbita_pepo_1	5.95	Ferrari et. al, 2006 doi: 10.3732/ajb.93.12.1768
CP_1_6	Cucurbita_pepo_1	2.825	Ferrari et. al, 2006 doi: 10.3732/ajb.93.12.1768
CP_1_7	Cucurbita_pepo_1	1.65	Ferrari et. al, 2006 doi: 10.3732/ajb.93.12.1768
CP_1_8	Cucurbita_pepo_1	15.05	Ferrari et. al, 2006 doi: 10.3732/ajb.93.12.1768
CP_1_9	Cucurbita_pepo_1	22.425	Ferrari et. al, 2006 doi: 10.3732/ajb.93.12.1768
CP_2_1	Cucurbita_pepo_2	14.0833	Theis et. al, 2009 doi: 10.3732/ajb.0800300
CP_2_10	Cucurbita_pepo_2	5.91667	Theis et. al, 2009 doi: 10.3732/ajb.0800300
CP_2_2	Cucurbita_pepo_2	5.33333	Theis et. al, 2009 doi: 10.3732/ajb.0800300
CP_2_3	Cucurbita_pepo_2	895.833	Theis et. al, 2009 doi: 10.3732/ajb.0800300
CP_2_4	Cucurbita_pepo_2	3.51667	Theis et. al, 2009 doi: 10.3732/ajb.0800300
CP_2_5	Cucurbita_pepo_2	12.8333	Theis et. al, 2009 doi: 10.3732/ajb.0800300
CP_2_6	Cucurbita_pepo_2	9.35	Theis et. al, 2009 doi: 10.3732/ajb.0800300
CP_2_7	Cucurbita_pepo_2	4.15	Theis et. al, 2009 doi: 10.3732/ajb.0800300
CP_2_8	Cucurbita_pepo_2	3.9	Theis et. al, 2009 doi: 10.3732/ajb.0800300
CP_2_9	Cucurbita_pepo_2	5.63333	Theis et. al, 2009 doi: 10.3732/ajb.0800300
CP_3_1	Cucurbita_pepo_3	0.001	Andersen and Metcalf, 1987 doi: 10.1007/BF01020152
CP_3_2	Cucurbita_pepo_3	100	Andersen and Metcalf, 1987 doi: 10.1007/BF01020152
CP_3_3	Cucurbita_pepo_3	0.001	Andersen and Metcalf, 1987 doi: 10.1007/BF01020152
CP_3_4	Cucurbita_pepo_3	14.1	Andersen and Metcalf, 1987 doi: 10.1007/BF01020152
CP_3_5	Cucurbita_pepo_3	8.6	Andersen and Metcalf, 1987 doi: 10.1007/BF01020152
CP_3_6	Cucurbita_pepo_3	0.001	Andersen and Metcalf, 1987 doi: 10.1007/BF01020152
CP_3_7	Cucurbita_pepo_3	0.001	Andersen and Metcalf, 1987 doi: 10.1007/BF01020152
CP_3_8	Cucurbita_pepo_3	0.001	Andersen and Metcalf, 1987 doi: 10.1007/BF01020152
DW_1	Datura_wrightii	0.08	Raguso et. al, 2003 doi: 10.1086/378539
DW_10	Datura_wrightii	0.36	Raguso et. al, 2003 doi: 10.1086/378539
DW_11	Datura_wrightii	3.49	Raguso et. al, 2003 doi: 10.1086/378539
DW_12	Datura_wrightii	23.07	Raguso et. al, 2003 doi: 10.1086/378539
DW_13	Datura_wrightii	0.2	Raguso et. al, 2003 doi: 10.1086/378539
DW_14	Datura_wrightii	2.48	Raguso et. al, 2003 doi: 10.1086/378539
DW_15	Datura_wrightii	1.11	Raguso et. al, 2003 doi: 10.1086/378539
DW_16	Datura_wrightii	0.25	Raguso et. al, 2003 doi: 10.1086/378539
DW_17	Datura_wrightii	0.18	Raguso et. al, 2003 doi: 10.1086/378539
DW_18	Datura_wrightii	0.12	Raguso et. al, 2003 doi: 10.1086/378539
DW_19	Datura_wrightii	0.45	Raguso et. al, 2003 doi: 10.1086/378539
DW_2	Datura_wrightii	1.48	Raguso et. al, 2003 doi: 10.1086/378539
DW_20	Datura_wrightii	0.03	Raguso et. al, 2003 doi: 10.1086/378539
DW_21	Datura_wrightii	0.06	Raguso et. al, 2003 doi: 10.1086/378539
DW_22	Datura_wrightii	0.04	Raguso et. al, 2003 doi: 10.1086/378539
DW_23	Datura_wrightii	2.54	Raguso et. al, 2003 doi: 10.1086/378539
DW_24	Datura_wrightii	0.06	Raguso et. al, 2003 doi: 10.1086/378539
DW_25	Datura_wrightii	0.03	Raguso et. al, 2003 doi: 10.1086/378539
DW_26	Datura_wrightii	0.65	Raguso et. al, 2003 doi: 10.1086/378539
DW_27	Datura_wrightii	0.04	Raguso et. al, 2003 doi: 10.1086/378539
DW_28	Datura_wrightii	0.11	Raguso et. al, 2003 doi: 10.1086/378539
DW_29	Datura_wrightii	0.11	Raguso et. al, 2003 doi: 10.1086/378539
DW_3	Datura_wrightii	28	Raguso et. al, 2003 doi: 10.1086/378539
DW_30	Datura_wrightii	0.07	Raguso et. al, 2003 doi: 10.1086/378539
DW_31	Datura_wrightii	0.38	Raguso et. al, 2003 doi: 10.1086/378539
DW_32	Datura_wrightii	0.07	Raguso et. al, 2003 doi: 10.1086/378539
DW_33	Datura_wrightii	0.3	Raguso et. al, 2003 doi: 10.1086/378539
DW_34	Datura_wrightii	0.12	Raguso et. al, 2003 doi: 10.1086/378539
DW_35	Datura_wrightii	0.02	Raguso et. al, 2003 doi: 10.1086/378539
DW_36	Datura_wrightii	0.07	Raguso et. al, 2003 doi: 10.1086/378539
DW_37	Datura_wrightii	0.07	Raguso et. al, 2003 doi: 10.1086/378539
DW_38	Datura_wrightii	2.43	Raguso et. al, 2003 doi: 10.1086/378539
DW_39	Datura_wrightii	0.17	Raguso et. al, 2003 doi: 10.1086/378539
DW_4	Datura_wrightii	0.07	Raguso et. al, 2003 doi: 10.1086/378539
DW_40	Datura_wrightii	0.04	Raguso et. al, 2003 doi: 10.1086/378539
DW_41	Datura_wrightii	0.02	Raguso et. al, 2003 doi: 10.1086/378539
DW_42	Datura_wrightii	0.06	Raguso et. al, 2003 doi: 10.1086/378539
DW_43	Datura_wrightii	0.23	Raguso et. al, 2003 doi: 10.1086/378539
DW_44	Datura_wrightii	0.28	Raguso et. al, 2003 doi: 10.1086/378539
DW_45	Datura_wrightii	0.06	Raguso et. al, 2003 doi: 10.1086/378539
DW_46	Datura_wrightii	0.34	Raguso et. al, 2003 doi: 10.1086/378539
DW_47	Datura_wrightii	0.05	Raguso et. al, 2003 doi: 10.1086/378539
DW_48	Datura_wrightii	0.77	Raguso et. al, 2003 doi: 10.1086/378539
DW_49	Datura_wrightii	0.76	Raguso et. al, 2003 doi: 10.1086/378539
DW_5	Datura_wrightii	0.1	Raguso et. al, 2003 doi: 10.1086/378539
DW_50	Datura_wrightii	0.14	Raguso et. al, 2003 doi: 10.1086/378539
DW_51	Datura_wrightii	0.06	Raguso et. al, 2003 doi: 10.1086/378539
DW_52	Datura_wrightii	1.83	Raguso et. al, 2003 doi: 10.1086/378539
DW_53	Datura_wrightii	0.14	Raguso et. al, 2003 doi: 10.1086/378539
DW_54	Datura_wrightii	2.64	Raguso et. al, 2003 doi: 10.1086/378539
DW_55	Datura_wrightii	0.07	Raguso et. al, 2003 doi: 10.1086/378539
DW_56	Datura_wrightii	0.07	Raguso et. al, 2003 doi: 10.1086/378539
DW_57	Datura_wrightii	0.05	Raguso et. al, 2003 doi: 10.1086/378539
DW_58	Datura_wrightii	0.01	Raguso et. al, 2003 doi: 10.1086/378539
DW_59	Datura_wrightii	0.04	Raguso et. al, 2003 doi: 10.1086/378539
DW_6	Datura_wrightii	1.26	Raguso et. al, 2003 doi: 10.1086/378539
DW_60	Datura_wrightii	0.08	Raguso et. al, 2003 doi: 10.1086/378539
DW_61	Datura_wrightii	0.07	Raguso et. al, 2003 doi: 10.1086/378539
DW_62	Datura_wrightii	0.02	Raguso et. al, 2003 doi: 10.1086/378539
DW_63	Datura_wrightii	19.69	Raguso et. al, 2003 doi: 10.1086/378539
DW_64	Datura_wrightii	0.48	Raguso et. al, 2003 doi: 10.1086/378539
DW_7	Datura_wrightii	0.99	Raguso et. al, 2003 doi: 10.1086/378539
DW_8	Datura_wrightii	0.08	Raguso et. al, 2003 doi: 10.1086/378539
DW_9	Datura_wrightii	0.09	Raguso et. al, 2003 doi: 10.1086/378539
EV_1	Echium_vulgare_1	0.38	Burger et. al, 2011 doi: 10.1007/s00442-011-2136-4
EV_2	Echium_vulgare_1	21.7	Burger et. al, 2011 doi: 10.1007/s00442-011-2136-4
EV_3	Echium_vulgare_1	44.29	Burger et. al, 2011 doi: 10.1007/s00442-011-2136-4
EV_4	Echium_vulgare_1	0.43	Burger et. al, 2011 doi: 10.1007/s00442-011-2136-4
EV_5	Echium_vulgare_1	0.97	Burger et. al, 2011 doi: 10.1007/s00442-011-2136-4
EV_6	Echium_vulgare_1	5.54	Burger et. al, 2011 doi: 10.1007/s00442-011-2136-4
EV_7	Echium_vulgare_1	3.7	Burger et. al, 2011 doi: 10.1007/s00442-011-2136-4
EV_8	Echium_vulgare_1	3.47	Burger et. al, 2011 doi: 10.1007/s00442-011-2136-4
EV_9	Echium_vulgare_1	0.99	Burger et. al, 2011 doi: 10.1007/s00442-011-2136-4
EV_10	Echium_vulgare_1	0.001	Burger et. al, 2011 doi: 10.1007/s00442-011-2136-4
EV_11	Echium_vulgare_1	1.83	Burger et. al, 2011 doi: 10.1007/s00442-011-2136-4
EV_12	Echium_vulgare_1	4.46	Burger et. al, 2011 doi: 10.1007/s00442-011-2136-4
EV_13	Echium_vulgare_1	12.24	Burger et. al, 2011 doi: 10.1007/s00442-011-2136-4
FU_1	Filipendula_ulmaria	0.34	Brunke et. al, 1993 doi: 10.1021/bk-1993-0525.ch020
FU_10	Filipendula_ulmaria	34.23	Brunke et. al, 1993 doi: 10.1021/bk-1993-0525.ch020
FU_11	Filipendula_ulmaria	0.99	Brunke et. al, 1993 doi: 10.1021/bk-1993-0525.ch020
FU_12	Filipendula_ulmaria	0.33	Brunke et. al, 1993 doi: 10.1021/bk-1993-0525.ch020
FU_13	Filipendula_ulmaria	1.2	Brunke et. al, 1993 doi: 10.1021/bk-1993-0525.ch020
FU_14	Filipendula_ulmaria	1.82	Brunke et. al, 1993 doi: 10.1021/bk-1993-0525.ch020
FU_15	Filipendula_ulmaria	0.19	Brunke et. al, 1993 doi: 10.1021/bk-1993-0525.ch020
FU_16	Filipendula_ulmaria	0.15	Brunke et. al, 1993 doi: 10.1021/bk-1993-0525.ch020
FU_17	Filipendula_ulmaria	6.18	Brunke et. al, 1993 doi: 10.1021/bk-1993-0525.ch020
FU_18	Filipendula_ulmaria	0.45	Brunke et. al, 1993 doi: 10.1021/bk-1993-0525.ch020
FU_2	Filipendula_ulmaria	0.7	Brunke et. al, 1993 doi: 10.1021/bk-1993-0525.ch020
FU_3	Filipendula_ulmaria	1.3	Brunke et. al, 1993 doi: 10.1021/bk-1993-0525.ch020
FU_4	Filipendula_ulmaria	5.53	Brunke et. al, 1993 doi: 10.1021/bk-1993-0525.ch020
FU_5	Filipendula_ulmaria	1.23	Brunke et. al, 1993 doi: 10.1021/bk-1993-0525.ch020
FU_6	Filipendula_ulmaria	5.42	Brunke et. al, 1993 doi: 10.1021/bk-1993-0525.ch020
FU_7	Filipendula_ulmaria	1.4	Brunke et. al, 1993 doi: 10.1021/bk-1993-0525.ch020
FU_8	Filipendula_ulmaria	0.61	Brunke et. al, 1993 doi: 10.1021/bk-1993-0525.ch020
FU_9	Filipendula_ulmaria	0.85	Brunke et. al, 1993 doi: 10.1021/bk-1993-0525.ch020
FA_1_1	Fragaria_ananassa_1	1	Hamilton-Kemp et. al, 1990 doi: 10.1016/0031-9422(90)87089-D
FA_1_2	Fragaria_ananassa_1	0.001	Hamilton-Kemp et. al, 1990 doi: 10.1016/0031-9422(90)87089-D
FA_1_3	Fragaria_ananassa_1	2	Hamilton-Kemp et. al, 1990 doi: 10.1016/0031-9422(90)87089-D
FA_1_4	Fragaria_ananassa_1	6	Hamilton-Kemp et. al, 1990 doi: 10.1016/0031-9422(90)87089-D
FA_1_5	Fragaria_ananassa_1	4	Hamilton-Kemp et. al, 1990 doi: 10.1016/0031-9422(90)87089-D
FA_1_6	Fragaria_ananassa_1	4	Hamilton-Kemp et. al, 1990 doi: 10.1016/0031-9422(90)87089-D
FA_1_7	Fragaria_ananassa_1	0.001	Hamilton-Kemp et. al, 1990 doi: 10.1016/0031-9422(90)87089-D
FA_1_8	Fragaria_ananassa_1	25	Hamilton-Kemp et. al, 1990 doi: 10.1016/0031-9422(90)87089-D
FA_1_9	Fragaria_ananassa_1	0.001	Hamilton-Kemp et. al, 1990 doi: 10.1016/0031-9422(90)87089-D
FA_1_10	Fragaria_ananassa_1	7	Hamilton-Kemp et. al, 1990 doi: 10.1016/0031-9422(90)87089-D
FA_1_11	Fragaria_ananassa_1	3	Hamilton-Kemp et. al, 1990 doi: 10.1016/0031-9422(90)87089-D
FA_1_12	Fragaria_ananassa_1	0.001	Hamilton-Kemp et. al, 1990 doi: 10.1016/0031-9422(90)87089-D
FA_1_13	Fragaria_ananassa_1	2	Hamilton-Kemp et. al, 1990 doi: 10.1016/0031-9422(90)87089-D
FA_2_1	Fragaria_ananassa_2	0.265	Ceuppens et. al, 2015 doi: 10.1007/s11829-015-9375-y
FA_2_2	Fragaria_ananassa_2	1.23	Ceuppens et. al, 2015 doi: 10.1007/s11829-015-9375-y
FA_2_3	Fragaria_ananassa_2	1.305	Ceuppens et. al, 2015 doi: 10.1007/s11829-015-9375-y
FA_2_4	Fragaria_ananassa_2	0.075	Ceuppens et. al, 2015 doi: 10.1007/s11829-015-9375-y
FA_2_5	Fragaria_ananassa_2	4.41	Ceuppens et. al, 2015 doi: 10.1007/s11829-015-9375-y
FA_2_6	Fragaria_ananassa_2	0.004	Ceuppens et. al, 2015 doi: 10.1007/s11829-015-9375-y
FA_2_7	Fragaria_ananassa_2	0.0505	Ceuppens et. al, 2015 doi: 10.1007/s11829-015-9375-y
FA_2_8	Fragaria_ananassa_2	0.15	Ceuppens et. al, 2015 doi: 10.1007/s11829-015-9375-y
FA_2_9	Fragaria_ananassa_2	0.1005	Ceuppens et. al, 2015 doi: 10.1007/s11829-015-9375-y
FA_2_10	Fragaria_ananassa_2	0.065	Ceuppens et. al, 2015 doi: 10.1007/s11829-015-9375-y
FA_2_11	Fragaria_ananassa_2	0.65	Ceuppens et. al, 2015 doi: 10.1007/s11829-015-9375-y
HC_1	Hedychium_coronarium	0.1	Baez et. al, 2011 doi: 10.1080/10412905.2011.9700460
HC_10	Hedychium_coronarium	0.1	Baez et. al, 2011 doi: 10.1080/10412905.2011.9700460
HC_11	Hedychium_coronarium	0.1	Baez et. al, 2011 doi: 10.1080/10412905.2011.9700460
HC_12	Hedychium_coronarium	0.1	Baez et. al, 2011 doi: 10.1080/10412905.2011.9700460
HC_13	Hedychium_coronarium	5.9	Baez et. al, 2011 doi: 10.1080/10412905.2011.9700460
HC_14	Hedychium_coronarium	19.3	Baez et. al, 2011 doi: 10.1080/10412905.2011.9700460
HC_15	Hedychium_coronarium	1.7	Baez et. al, 2011 doi: 10.1080/10412905.2011.9700460
HC_16	Hedychium_coronarium	0.1	Baez et. al, 2011 doi: 10.1080/10412905.2011.9700460
HC_17	Hedychium_coronarium	0.1	Baez et. al, 2011 doi: 10.1080/10412905.2011.9700460
HC_18	Hedychium_coronarium	0.2	Baez et. al, 2011 doi: 10.1080/10412905.2011.9700460
HC_19	Hedychium_coronarium	0.2	Baez et. al, 2011 doi: 10.1080/10412905.2011.9700460
HC_2	Hedychium_coronarium	0.5	Baez et. al, 2011 doi: 10.1080/10412905.2011.9700460
HC_20	Hedychium_coronarium	0.1	Baez et. al, 2011 doi: 10.1080/10412905.2011.9700460
HC_21	Hedychium_coronarium	0.2	Baez et. al, 2011 doi: 10.1080/10412905.2011.9700460
HC_22	Hedychium_coronarium	0.2	Baez et. al, 2011 doi: 10.1080/10412905.2011.9700460
HC_23	Hedychium_coronarium	0.9	Baez et. al, 2011 doi: 10.1080/10412905.2011.9700460
HC_24	Hedychium_coronarium	0.1	Baez et. al, 2011 doi: 10.1080/10412905.2011.9700460
HC_25	Hedychium_coronarium	0.1	Baez et. al, 2011 doi: 10.1080/10412905.2011.9700460
HC_26	Hedychium_coronarium	0.1	Baez et. al, 2011 doi: 10.1080/10412905.2011.9700460
HC_27	Hedychium_coronarium	0.2	Baez et. al, 2011 doi: 10.1080/10412905.2011.9700460
HC_28	Hedychium_coronarium	0.2	Baez et. al, 2011 doi: 10.1080/10412905.2011.9700460
HC_29	Hedychium_coronarium	5.9	Baez et. al, 2011 doi: 10.1080/10412905.2011.9700460
HC_3	Hedychium_coronarium	0.5	Baez et. al, 2011 doi: 10.1080/10412905.2011.9700460
HC_30	Hedychium_coronarium	1.7	Baez et. al, 2011 doi: 10.1080/10412905.2011.9700460
HC_31	Hedychium_coronarium	0.5	Baez et. al, 2011 doi: 10.1080/10412905.2011.9700460
HC_32	Hedychium_coronarium	1.1	Baez et. al, 2011 doi: 10.1080/10412905.2011.9700460
HC_33	Hedychium_coronarium	0.2	Baez et. al, 2011 doi: 10.1080/10412905.2011.9700460
HC_34	Hedychium_coronarium	0.5	Baez et. al, 2011 doi: 10.1080/10412905.2011.9700460
HC_35	Hedychium_coronarium	0.2	Baez et. al, 2011 doi: 10.1080/10412905.2011.9700460
HC_36	Hedychium_coronarium	4.7	Baez et. al, 2011 doi: 10.1080/10412905.2011.9700460
HC_37	Hedychium_coronarium	0.2	Baez et. al, 2011 doi: 10.1080/10412905.2011.9700460
HC_38	Hedychium_coronarium	5	Baez et. al, 2011 doi: 10.1080/10412905.2011.9700460
HC_39	Hedychium_coronarium	0.7	Baez et. al, 2011 doi: 10.1080/10412905.2011.9700460
HC_4	Hedychium_coronarium	1.8	Baez et. al, 2011 doi: 10.1080/10412905.2011.9700460
HC_40	Hedychium_coronarium	0.1	Baez et. al, 2011 doi: 10.1080/10412905.2011.9700460
HC_5	Hedychium_coronarium	0.9	Baez et. al, 2011 doi: 10.1080/10412905.2011.9700460
HC_6	Hedychium_coronarium	0.1	Baez et. al, 2011 doi: 10.1080/10412905.2011.9700460
HC_7	Hedychium_coronarium	14.5	Baez et. al, 2011 doi: 10.1080/10412905.2011.9700460
HC_8	Hedychium_coronarium	2.4	Baez et. al, 2011 doi: 10.1080/10412905.2011.9700460
HC_9	Hedychium_coronarium	28.7	Baez et. al, 2011 doi: 10.1080/10412905.2011.9700460
HC_2_1	Hedychium_coronarium_2	0.91	Matsumoto et. al, 1993 doi: 10.1080/10412905.1993.9698190
HC_2_2	Hedychium_coronarium_2	0.41	Matsumoto et. al, 1993 doi: 10.1080/10412905.1993.9698190
HC_2_3	Hedychium_coronarium_2	1.04	Matsumoto et. al, 1993 doi: 10.1080/10412905.1993.9698190
HC_2_4	Hedychium_coronarium_2	0.1	Matsumoto et. al, 1993 doi: 10.1080/10412905.1993.9698190
HC_2_5	Hedychium_coronarium_2	0.35	Matsumoto et. al, 1993 doi: 10.1080/10412905.1993.9698190
HC_2_6	Hedychium_coronarium_2	0.001	Matsumoto et. al, 1993 doi: 10.1080/10412905.1993.9698190
HC_2_7	Hedychium_coronarium_2	0.51	Matsumoto et. al, 1993 doi: 10.1080/10412905.1993.9698190
HC_2_8	Hedychium_coronarium_2	0.4	Matsumoto et. al, 1993 doi: 10.1080/10412905.1993.9698190
HC_2_9	Hedychium_coronarium_2	0.5	Matsumoto et. al, 1993 doi: 10.1080/10412905.1993.9698190
HC_2_10	Hedychium_coronarium_2	0.01	Matsumoto et. al, 1993 doi: 10.1080/10412905.1993.9698190
HC_2_11	Hedychium_coronarium_2	0.66	Matsumoto et. al, 1993 doi: 10.1080/10412905.1993.9698190
HC_2_12	Hedychium_coronarium_2	3.06	Matsumoto et. al, 1993 doi: 10.1080/10412905.1993.9698190
HC_2_13	Hedychium_coronarium_2	0.56	Matsumoto et. al, 1993 doi: 10.1080/10412905.1993.9698190
HC_2_14	Hedychium_coronarium_2	3	Matsumoto et. al, 1993 doi: 10.1080/10412905.1993.9698190
HC_2_15	Hedychium_coronarium_2	0.4	Matsumoto et. al, 1993 doi: 10.1080/10412905.1993.9698190
HC_2_16	Hedychium_coronarium_2	0.8	Matsumoto et. al, 1993 doi: 10.1080/10412905.1993.9698190
HC_2_17	Hedychium_coronarium_2	3.02	Matsumoto et. al, 1993 doi: 10.1080/10412905.1993.9698190
HC_2_18	Hedychium_coronarium_2	7	Matsumoto et. al, 1993 doi: 10.1080/10412905.1993.9698190
HC_2_19	Hedychium_coronarium_2	0.14	Matsumoto et. al, 1993 doi: 10.1080/10412905.1993.9698190
HC_2_20	Hedychium_coronarium_2	2.5	Matsumoto et. al, 1993 doi: 10.1080/10412905.1993.9698190
HC_2_21	Hedychium_coronarium_2	1.62	Matsumoto et. al, 1993 doi: 10.1080/10412905.1993.9698190
HC_2_22	Hedychium_coronarium_2	0.001	Matsumoto et. al, 1993 doi: 10.1080/10412905.1993.9698190
HC_2_23	Hedychium_coronarium_2	1.02	Matsumoto et. al, 1993 doi: 10.1080/10412905.1993.9698190
HC_2_24	Hedychium_coronarium_2	0.001	Matsumoto et. al, 1993 doi: 10.1080/10412905.1993.9698190
HC_2_25	Hedychium_coronarium_2	0.25	Matsumoto et. al, 1993 doi: 10.1080/10412905.1993.9698190
HC_2_26	Hedychium_coronarium_2	0.8	Matsumoto et. al, 1993 doi: 10.1080/10412905.1993.9698190
HC_2_27	Hedychium_coronarium_2	0.51	Matsumoto et. al, 1993 doi: 10.1080/10412905.1993.9698190
HC_2_28	Hedychium_coronarium_2	1.04	Matsumoto et. al, 1993 doi: 10.1080/10412905.1993.9698190
HC_2_29	Hedychium_coronarium_2	0.2	Matsumoto et. al, 1993 doi: 10.1080/10412905.1993.9698190
HC_2_30	Hedychium_coronarium_2	0.4	Matsumoto et. al, 1993 doi: 10.1080/10412905.1993.9698190
HC_2_31	Hedychium_coronarium_2	0.45	Matsumoto et. al, 1993 doi: 10.1080/10412905.1993.9698190
HC_2_32	Hedychium_coronarium_2	0.37	Matsumoto et. al, 1993 doi: 10.1080/10412905.1993.9698190
HC_2_33	Hedychium_coronarium_2	16.2	Matsumoto et. al, 1993 doi: 10.1080/10412905.1993.9698190
HC_2_34	Hedychium_coronarium_2	2.6	Matsumoto et. al, 1993 doi: 10.1080/10412905.1993.9698190
HC_2_35	Hedychium_coronarium_2	9.4	Matsumoto et. al, 1993 doi: 10.1080/10412905.1993.9698190
HC_2_36	Hedychium_coronarium_2	0.1	Matsumoto et. al, 1993 doi: 10.1080/10412905.1993.9698190
HC_2_37	Hedychium_coronarium_2	0.27	Matsumoto et. al, 1993 doi: 10.1080/10412905.1993.9698190
HC_2_38	Hedychium_coronarium_2	0.05	Matsumoto et. al, 1993 doi: 10.1080/10412905.1993.9698190
HC_2_39	Hedychium_coronarium_2	0.4	Matsumoto et. al, 1993 doi: 10.1080/10412905.1993.9698190
HC_2_40	Hedychium_coronarium_2	0.54	Matsumoto et. al, 1993 doi: 10.1080/10412905.1993.9698190
HC_2_41	Hedychium_coronarium_2	0.02	Matsumoto et. al, 1993 doi: 10.1080/10412905.1993.9698190
HC_2_42	Hedychium_coronarium_2	1.14	Matsumoto et. al, 1993 doi: 10.1080/10412905.1993.9698190
HC_2_43	Hedychium_coronarium_2	0.28	Matsumoto et. al, 1993 doi: 10.1080/10412905.1993.9698190
HC_2_44	Hedychium_coronarium_2	0.1	Matsumoto et. al, 1993 doi: 10.1080/10412905.1993.9698190
HC_2_45	Hedychium_coronarium_2	0.42	Matsumoto et. al, 1993 doi: 10.1080/10412905.1993.9698190
HC_2_46	Hedychium_coronarium_2	0.47	Matsumoto et. al, 1993 doi: 10.1080/10412905.1993.9698190
HC_2_47	Hedychium_coronarium_2	2.7	Matsumoto et. al, 1993 doi: 10.1080/10412905.1993.9698190
HC_2_48	Hedychium_coronarium_2	0.37	Matsumoto et. al, 1993 doi: 10.1080/10412905.1993.9698190
HC_2_49	Hedychium_coronarium_2	0.67	Matsumoto et. al, 1993 doi: 10.1080/10412905.1993.9698190
HC_2_50	Hedychium_coronarium_2	0.55	Matsumoto et. al, 1993 doi: 10.1080/10412905.1993.9698190
HC_2_51	Hedychium_coronarium_2	0.35	Matsumoto et. al, 1993 doi: 10.1080/10412905.1993.9698190
HC_2_52	Hedychium_coronarium_2	0.9	Matsumoto et. al, 1993 doi: 10.1080/10412905.1993.9698190
HC_2_53	Hedychium_coronarium_2	1	Matsumoto et. al, 1993 doi: 10.1080/10412905.1993.9698190
HC_2_54	Hedychium_coronarium_2	2.7	Matsumoto et. al, 1993 doi: 10.1080/10412905.1993.9698190
HC_2_55	Hedychium_coronarium_2	0.2	Matsumoto et. al, 1993 doi: 10.1080/10412905.1993.9698190
HC_2_56	Hedychium_coronarium_2	0.28	Matsumoto et. al, 1993 doi: 10.1080/10412905.1993.9698190
HC_2_57	Hedychium_coronarium_2	2.5	Matsumoto et. al, 1993 doi: 10.1080/10412905.1993.9698190
HC_2_58	Hedychium_coronarium_2	0.17	Matsumoto et. al, 1993 doi: 10.1080/10412905.1993.9698190
HC_2_59	Hedychium_coronarium_2	0.08	Matsumoto et. al, 1993 doi: 10.1080/10412905.1993.9698190
HC_2_60	Hedychium_coronarium_2	0.04	Matsumoto et. al, 1993 doi: 10.1080/10412905.1993.9698190
HC_2_61	Hedychium_coronarium_2	0.09	Matsumoto et. al, 1993 doi: 10.1080/10412905.1993.9698190
HC_2_62	Hedychium_coronarium_2	0.1	Matsumoto et. al, 1993 doi: 10.1080/10412905.1993.9698190
HC_2_63	Hedychium_coronarium_2	0.16	Matsumoto et. al, 1993 doi: 10.1080/10412905.1993.9698190
HC_2_64	Hedychium_coronarium_2	0.93	Matsumoto et. al, 1993 doi: 10.1080/10412905.1993.9698190
HA_1	Helianthus_annuus	12	Etievant et. al, 1984 doi: 10.1021/jf00123a021
HA_10	Helianthus_annuus	1000	Etievant et. al, 1984 doi: 10.1021/jf00123a021
HA_11	Helianthus_annuus	341	Etievant et. al, 1984 doi: 10.1021/jf00123a021
HA_12	Helianthus_annuus	11	Etievant et. al, 1984 doi: 10.1021/jf00123a021
HA_13	Helianthus_annuus	2	Etievant et. al, 1984 doi: 10.1021/jf00123a021
HA_14	Helianthus_annuus	12	Etievant et. al, 1984 doi: 10.1021/jf00123a021
HA_15	Helianthus_annuus	5	Etievant et. al, 1984 doi: 10.1021/jf00123a021
HA_16	Helianthus_annuus	236	Etievant et. al, 1984 doi: 10.1021/jf00123a021
HA_17	Helianthus_annuus	23	Etievant et. al, 1984 doi: 10.1021/jf00123a021
HA_18	Helianthus_annuus	2	Etievant et. al, 1984 doi: 10.1021/jf00123a021
HA_19	Helianthus_annuus	2	Etievant et. al, 1984 doi: 10.1021/jf00123a021
HA_2	Helianthus_annuus	2	Etievant et. al, 1984 doi: 10.1021/jf00123a021
HA_20	Helianthus_annuus	44	Etievant et. al, 1984 doi: 10.1021/jf00123a021
HA_21	Helianthus_annuus	2	Etievant et. al, 1984 doi: 10.1021/jf00123a021
HA_22	Helianthus_annuus	1	Etievant et. al, 1984 doi: 10.1021/jf00123a021
HA_23	Helianthus_annuus	5	Etievant et. al, 1984 doi: 10.1021/jf00123a021
HA_24	Helianthus_annuus	2	Etievant et. al, 1984 doi: 10.1021/jf00123a021
HA_25	Helianthus_annuus	2	Etievant et. al, 1984 doi: 10.1021/jf00123a021
HA_26	Helianthus_annuus	2	Etievant et. al, 1984 doi: 10.1021/jf00123a021
HA_27	Helianthus_annuus	2	Etievant et. al, 1984 doi: 10.1021/jf00123a021
HA_28	Helianthus_annuus	24	Etievant et. al, 1984 doi: 10.1021/jf00123a021
HA_29	Helianthus_annuus	2	Etievant et. al, 1984 doi: 10.1021/jf00123a021
HA_3	Helianthus_annuus	50	Etievant et. al, 1984 doi: 10.1021/jf00123a021
HA_30	Helianthus_annuus	2	Etievant et. al, 1984 doi: 10.1021/jf00123a021
HA_31	Helianthus_annuus	8	Etievant et. al, 1984 doi: 10.1021/jf00123a021
HA_32	Helianthus_annuus	2	Etievant et. al, 1984 doi: 10.1021/jf00123a021
HA_4	Helianthus_annuus	2	Etievant et. al, 1984 doi: 10.1021/jf00123a021
HA_5	Helianthus_annuus	5	Etievant et. al, 1984 doi: 10.1021/jf00123a021
HA_6	Helianthus_annuus	5	Etievant et. al, 1984 doi: 10.1021/jf00123a021
HA_7	Helianthus_annuus	32	Etievant et. al, 1984 doi: 10.1021/jf00123a021
HA_8	Helianthus_annuus	50.9	Etievant et. al, 1984 doi: 10.1021/jf00123a021
HA_9	Helianthus_annuus	2	Etievant et. al, 1984 doi: 10.1021/jf00123a021
KA_1	Knautia_arvensis	0.7	Andersson et. al, 2002 doi: 10.1046/j.1095-8339.2002.00068.x
KA_10	Knautia_arvensis	1.3	Andersson et. al, 2002 doi: 10.1046/j.1095-8339.2002.00068.x
KA_11	Knautia_arvensis	2.7	Andersson et. al, 2002 doi: 10.1046/j.1095-8339.2002.00068.x
KA_12	Knautia_arvensis	7.2	Andersson et. al, 2002 doi: 10.1046/j.1095-8339.2002.00068.x
KA_13	Knautia_arvensis	1.1	Andersson et. al, 2002 doi: 10.1046/j.1095-8339.2002.00068.x
KA_14	Knautia_arvensis	5.7	Andersson et. al, 2002 doi: 10.1046/j.1095-8339.2002.00068.x
KA_15	Knautia_arvensis	0.7	Andersson et. al, 2002 doi: 10.1046/j.1095-8339.2002.00068.x
KA_16	Knautia_arvensis	14.4	Andersson et. al, 2002 doi: 10.1046/j.1095-8339.2002.00068.x
KA_17	Knautia_arvensis	0.9	Andersson et. al, 2002 doi: 10.1046/j.1095-8339.2002.00068.x
KA_18	Knautia_arvensis	0.6	Andersson et. al, 2002 doi: 10.1046/j.1095-8339.2002.00068.x
KA_19	Knautia_arvensis	7.4	Andersson et. al, 2002 doi: 10.1046/j.1095-8339.2002.00068.x
KA_2	Knautia_arvensis	0.4	Andersson et. al, 2002 doi: 10.1046/j.1095-8339.2002.00068.x
KA_20	Knautia_arvensis	12.3	Andersson et. al, 2002 doi: 10.1046/j.1095-8339.2002.00068.x
KA_21	Knautia_arvensis	0.1	Andersson et. al, 2002 doi: 10.1046/j.1095-8339.2002.00068.x
KA_22	Knautia_arvensis	3.9	Andersson et. al, 2002 doi: 10.1046/j.1095-8339.2002.00068.x
KA_3	Knautia_arvensis	9.6	Andersson et. al, 2002 doi: 10.1046/j.1095-8339.2002.00068.x
KA_4	Knautia_arvensis	0.1	Andersson et. al, 2002 doi: 10.1046/j.1095-8339.2002.00068.x
KA_5	Knautia_arvensis	4.8	Andersson et. al, 2002 doi: 10.1046/j.1095-8339.2002.00068.x
KA_6	Knautia_arvensis	0.1	Andersson et. al, 2002 doi: 10.1046/j.1095-8339.2002.00068.x
KA_7	Knautia_arvensis	21.8	Andersson et. al, 2002 doi: 10.1046/j.1095-8339.2002.00068.x
KA_8	Knautia_arvensis	1.5	Andersson et. al, 2002 doi: 10.1046/j.1095-8339.2002.00068.x
KA_9	Knautia_arvensis	2.6	Andersson et. al, 2002 doi: 10.1046/j.1095-8339.2002.00068.x
LT_1	Liriodendron_tulipifera	1.8	Azuma et. al, 1997 doi: 10.1111/j.1442-1984.1997.tb00159.x
LT_2	Liriodendron_tulipifera	81.8	Azuma et. al, 1997 doi: 10.1111/j.1442-1984.1997.tb00159.x
LT_3	Liriodendron_tulipifera	1.8	Azuma et. al, 1997 doi: 10.1111/j.1442-1984.1997.tb00159.x
LT_4	Liriodendron_tulipifera	14.7	Azuma et. al, 1997 doi: 10.1111/j.1442-1984.1997.tb00159.x
LP_1	Lupinus_polyphyllus_1	0.2	Dobson et. al, 1996 http://www.jstor.org/stable/2446264
LP_2	Lupinus_polyphyllus_1	1.2	Dobson et. al, 1996 http://www.jstor.org/stable/2446264
LP_3	Lupinus_polyphyllus_1	4.4	Dobson et. al, 1996 http://www.jstor.org/stable/2446264
LP_4	Lupinus_polyphyllus_1	3.7	Dobson et. al, 1996 http://www.jstor.org/stable/2446264
LP_5	Lupinus_polyphyllus_1	0.8	Dobson et. al, 1996 http://www.jstor.org/stable/2446264
LP_6	Lupinus_polyphyllus_1	26.8	Dobson et. al, 1996 http://www.jstor.org/stable/2446264
LP_7	Lupinus_polyphyllus_1	0.1	Dobson et. al, 1996 http://www.jstor.org/stable/2446264
LP_8	Lupinus_polyphyllus_1	2.4	Dobson et. al, 1996 http://www.jstor.org/stable/2446264
LP_9	Lupinus_polyphyllus_1	0.2	Dobson et. al, 1996 http://www.jstor.org/stable/2446264
LP_10	Lupinus_polyphyllus_1	0.2	Dobson et. al, 1996 http://www.jstor.org/stable/2446264
LP_11	Lupinus_polyphyllus_1	0.4	Dobson et. al, 1996 http://www.jstor.org/stable/2446264
LP_12	Lupinus_polyphyllus_1	0.1	Dobson et. al, 1996 http://www.jstor.org/stable/2446264
LP_13	Lupinus_polyphyllus_1	1.6	Dobson et. al, 1996 http://www.jstor.org/stable/2446264
LP_14	Lupinus_polyphyllus_1	2.4	Dobson et. al, 1996 http://www.jstor.org/stable/2446264
LP_15	Lupinus_polyphyllus_1	2.6	Dobson et. al, 1996 http://www.jstor.org/stable/2446264
LP_16	Lupinus_polyphyllus_1	0.5	Dobson et. al, 1996 http://www.jstor.org/stable/2446264
LP_17	Lupinus_polyphyllus_1	7.3	Dobson et. al, 1996 http://www.jstor.org/stable/2446264
LP_18	Lupinus_polyphyllus_1	0.6	Dobson et. al, 1996 http://www.jstor.org/stable/2446264
LP_19	Lupinus_polyphyllus_1	28.8	Dobson et. al, 1996 http://www.jstor.org/stable/2446264
LP_20	Lupinus_polyphyllus_1	1	Dobson et. al, 1996 http://www.jstor.org/stable/2446264
LP_21	Lupinus_polyphyllus_1	1.8	Dobson et. al, 1996 http://www.jstor.org/stable/2446264
LP_22	Lupinus_polyphyllus_1	0.2	Dobson et. al, 1996 http://www.jstor.org/stable/2446264
LP_23	Lupinus_polyphyllus_1	1.2	Dobson et. al, 1996 http://www.jstor.org/stable/2446264
LP_24	Lupinus_polyphyllus_1	0.2	Dobson et. al, 1996 http://www.jstor.org/stable/2446264
LP_25	Lupinus_polyphyllus_1	0.5	Dobson et. al, 1996 http://www.jstor.org/stable/2446264
LP_26	Lupinus_polyphyllus_1	2	Dobson et. al, 1996 http://www.jstor.org/stable/2446264
LP_27	Lupinus_polyphyllus_1	0.2	Dobson et. al, 1996 http://www.jstor.org/stable/2446264
LP_28	Lupinus_polyphyllus_1	1.8	Dobson et. al, 1996 http://www.jstor.org/stable/2446264
LP_29	Lupinus_polyphyllus_1	0.1	Dobson et. al, 1996 http://www.jstor.org/stable/2446264
LP_30	Lupinus_polyphyllus_1	0.6	Dobson et. al, 1996 http://www.jstor.org/stable/2446264
LP_31	Lupinus_polyphyllus_1	1.5	Dobson et. al, 1996 http://www.jstor.org/stable/2446264
LP_32	Lupinus_polyphyllus_1	2.4	Dobson et. al, 1996 http://www.jstor.org/stable/2446264
LP_33	Lupinus_polyphyllus_1	1.6	Dobson et. al, 1996 http://www.jstor.org/stable/2446264
LP_34	Lupinus_polyphyllus_1	0.5	Dobson et. al, 1996 http://www.jstor.org/stable/2446264
LP_35	Lupinus_polyphyllus_1	0.2	Dobson et. al, 1996 http://www.jstor.org/stable/2446264
LP_36	Lupinus_polyphyllus_1	0.1	Dobson et. al, 1996 http://www.jstor.org/stable/2446264
LP_37	Lupinus_polyphyllus_1	0.1	Dobson et. al, 1996 http://www.jstor.org/stable/2446264
LS_1	Lythrum_salicaria_1	15.9	Manayi et. al, 2014 https://rjpharmacognosy.ir/article_4759.html
LS_2	Lythrum_salicaria_1	1.16667	Manayi et. al, 2014 https://rjpharmacognosy.ir/article_4759.html
LS_3	Lythrum_salicaria_1	0.666667	Manayi et. al, 2014 https://rjpharmacognosy.ir/article_4759.html
LS_4	Lythrum_salicaria_1	1.9	Manayi et. al, 2014 https://rjpharmacognosy.ir/article_4759.html
LS_5	Lythrum_salicaria_1	0.3	Manayi et. al, 2014 https://rjpharmacognosy.ir/article_4759.html
LS_6	Lythrum_salicaria_1	0.666667	Manayi et. al, 2014 https://rjpharmacognosy.ir/article_4759.html
LS_7	Lythrum_salicaria_1	0.4	Manayi et. al, 2014 https://rjpharmacognosy.ir/article_4759.html
LS_8	Lythrum_salicaria_1	0.866667	Manayi et. al, 2014 https://rjpharmacognosy.ir/article_4759.html
LS_9	Lythrum_salicaria_1	0.4	Manayi et. al, 2014 https://rjpharmacognosy.ir/article_4759.html
LS_10	Lythrum_salicaria_1	0.133333	Manayi et. al, 2014 https://rjpharmacognosy.ir/article_4759.html
LS_11	Lythrum_salicaria_1	0.266667	Manayi et. al, 2014 https://rjpharmacognosy.ir/article_4759.html
LS_12	Lythrum_salicaria_1	0.133333	Manayi et. al, 2014 https://rjpharmacognosy.ir/article_4759.html
LS_13	Lythrum_salicaria_1	0.366667	Manayi et. al, 2014 https://rjpharmacognosy.ir/article_4759.html
LS_14	Lythrum_salicaria_1	0.333333	Manayi et. al, 2014 https://rjpharmacognosy.ir/article_4759.html
LS_15	Lythrum_salicaria_1	1.03333	Manayi et. al, 2014 https://rjpharmacognosy.ir/article_4759.html
LS_16	Lythrum_salicaria_1	1.83333	Manayi et. al, 2014 https://rjpharmacognosy.ir/article_4759.html
LS_17	Lythrum_salicaria_1	0.566667	Manayi et. al, 2014 https://rjpharmacognosy.ir/article_4759.html
LS_18	Lythrum_salicaria_1	2	Manayi et. al, 2014 https://rjpharmacognosy.ir/article_4759.html
LS_19	Lythrum_salicaria_1	0.766667	Manayi et. al, 2014 https://rjpharmacognosy.ir/article_4759.html
LS_20	Lythrum_salicaria_1	1.86667	Manayi et. al, 2014 https://rjpharmacognosy.ir/article_4759.html
LS_21	Lythrum_salicaria_1	1.03333	Manayi et. al, 2014 https://rjpharmacognosy.ir/article_4759.html
LS_22	Lythrum_salicaria_1	2.1	Manayi et. al, 2014 https://rjpharmacognosy.ir/article_4759.html
LS_23	Lythrum_salicaria_1	1.43333	Manayi et. al, 2014 https://rjpharmacognosy.ir/article_4759.html
LS_24	Lythrum_salicaria_1	1.06667	Manayi et. al, 2014 https://rjpharmacognosy.ir/article_4759.html
LS_25	Lythrum_salicaria_1	0.9	Manayi et. al, 2014 https://rjpharmacognosy.ir/article_4759.html
LS_26	Lythrum_salicaria_1	2.43333	Manayi et. al, 2014 https://rjpharmacognosy.ir/article_4759.html
LS_27	Lythrum_salicaria_1	1.3	Manayi et. al, 2014 https://rjpharmacognosy.ir/article_4759.html
LS_28	Lythrum_salicaria_1	2.33333	Manayi et. al, 2014 https://rjpharmacognosy.ir/article_4759.html
LS_29	Lythrum_salicaria_1	2.13333	Manayi et. al, 2014 https://rjpharmacognosy.ir/article_4759.html
LS_30	Lythrum_salicaria_1	0.666667	Manayi et. al, 2014 https://rjpharmacognosy.ir/article_4759.html
LS_31	Lythrum_salicaria_1	0.533333	Manayi et. al, 2014 https://rjpharmacognosy.ir/article_4759.html
LS_32	Lythrum_salicaria_1	2.16667	Manayi et. al, 2014 https://rjpharmacognosy.ir/article_4759.html
LS_33	Lythrum_salicaria_1	1.6	Manayi et. al, 2014 https://rjpharmacognosy.ir/article_4759.html
LS_34	Lythrum_salicaria_1	0.666667	Manayi et. al, 2014 https://rjpharmacognosy.ir/article_4759.html
LS_35	Lythrum_salicaria_1	1.76667	Manayi et. al, 2014 https://rjpharmacognosy.ir/article_4759.html
LS_36	Lythrum_salicaria_1	0.8	Manayi et. al, 2014 https://rjpharmacognosy.ir/article_4759.html
LS_37	Lythrum_salicaria_1	7.33333	Manayi et. al, 2014 https://rjpharmacognosy.ir/article_4759.html
LS_38	Lythrum_salicaria_1	1.5	Manayi et. al, 2014 https://rjpharmacognosy.ir/article_4759.html
LS_39	Lythrum_salicaria_1	1.5	Manayi et. al, 2014 https://rjpharmacognosy.ir/article_4759.html
LS_40	Lythrum_salicaria_1	1.66667	Manayi et. al, 2014 https://rjpharmacognosy.ir/article_4759.html
LS_41	Lythrum_salicaria_1	2.63333	Manayi et. al, 2014 https://rjpharmacognosy.ir/article_4759.html
LS_42	Lythrum_salicaria_1	4.73333	Manayi et. al, 2014 https://rjpharmacognosy.ir/article_4759.html
LS_43	Lythrum_salicaria_1	24.1333	Manayi et. al, 2014 https://rjpharmacognosy.ir/article_4759.html
MD_1_1	Malus_domestica_1	4.2	Buchbauer et. al, 1993 doi: 10.1021/jf00025a025
MD_1_2	Malus_domestica_1	2.16	Buchbauer et. al, 1993 doi: 10.1021/jf00025a025
MD_1_3	Malus_domestica_1	0.001	Buchbauer et. al, 1993 doi: 10.1021/jf00025a025
MD_1_4	Malus_domestica_1	0.001	Buchbauer et. al, 1993 doi: 10.1021/jf00025a025
MD_1_5	Malus_domestica_1	0.001	Buchbauer et. al, 1993 doi: 10.1021/jf00025a025
MD_1_6	Malus_domestica_1	3.12	Buchbauer et. al, 1993 doi: 10.1021/jf00025a025
MD_1_7	Malus_domestica_1	5.17	Buchbauer et. al, 1993 doi: 10.1021/jf00025a025
MD_1_8	Malus_domestica_1	1.03	Buchbauer et. al, 1993 doi: 10.1021/jf00025a025
MD_1_9	Malus_domestica_1	1.19	Buchbauer et. al, 1993 doi: 10.1021/jf00025a025
MD_1_10	Malus_domestica_1	4.15	Buchbauer et. al, 1993 doi: 10.1021/jf00025a025
MD_1_11	Malus_domestica_1	4.33	Buchbauer et. al, 1993 doi: 10.1021/jf00025a025
MD_1_12	Malus_domestica_1	4.12	Buchbauer et. al, 1993 doi: 10.1021/jf00025a025
MD_1_13	Malus_domestica_1	0.93	Buchbauer et. al, 1993 doi: 10.1021/jf00025a025
MD_1_14	Malus_domestica_1	0.17	Buchbauer et. al, 1993 doi: 10.1021/jf00025a025
MD_1_15	Malus_domestica_1	1.12	Buchbauer et. al, 1993 doi: 10.1021/jf00025a025
MD_1_16	Malus_domestica_1	4.11	Buchbauer et. al, 1993 doi: 10.1021/jf00025a025
MD_1_17	Malus_domestica_1	0.13	Buchbauer et. al, 1993 doi: 10.1021/jf00025a025
MD_1_18	Malus_domestica_1	0.47	Buchbauer et. al, 1993 doi: 10.1021/jf00025a025
MD_1_19	Malus_domestica_1	2.03	Buchbauer et. al, 1993 doi: 10.1021/jf00025a025
MD_1_20	Malus_domestica_1	1.3	Buchbauer et. al, 1993 doi: 10.1021/jf00025a025
MD_1_21	Malus_domestica_1	3.17	Buchbauer et. al, 1993 doi: 10.1021/jf00025a025
MD_1_22	Malus_domestica_1	0.39	Buchbauer et. al, 1993 doi: 10.1021/jf00025a025
MD_1_23	Malus_domestica_1	0.001	Buchbauer et. al, 1993 doi: 10.1021/jf00025a025
MD_1_24	Malus_domestica_1	13.35	Buchbauer et. al, 1993 doi: 10.1021/jf00025a025
MD_1_25	Malus_domestica_1	4.71	Buchbauer et. al, 1993 doi: 10.1021/jf00025a025
MD_1_26	Malus_domestica_1	7.11	Buchbauer et. al, 1993 doi: 10.1021/jf00025a025
MD_1_27	Malus_domestica_1	7.39	Buchbauer et. al, 1993 doi: 10.1021/jf00025a025
MD_1_28	Malus_domestica_1	0.72	Buchbauer et. al, 1993 doi: 10.1021/jf00025a025
MD_1_29	Malus_domestica_1	0.61	Buchbauer et. al, 1993 doi: 10.1021/jf00025a025
MD_1_30	Malus_domestica_1	3.17	Buchbauer et. al, 1993 doi: 10.1021/jf00025a025
MD_1_31	Malus_domestica_1	1.13	Buchbauer et. al, 1993 doi: 10.1021/jf00025a025
MD_1_32	Malus_domestica_1	1.01	Buchbauer et. al, 1993 doi: 10.1021/jf00025a025
MD_1_33	Malus_domestica_1	0.001	Buchbauer et. al, 1993 doi: 10.1021/jf00025a025
MD_1_34	Malus_domestica_1	2.63	Buchbauer et. al, 1993 doi: 10.1021/jf00025a025
MD_1_35	Malus_domestica_1	0.78	Buchbauer et. al, 1993 doi: 10.1021/jf00025a025
MD_1_36	Malus_domestica_1	1.79	Buchbauer et. al, 1993 doi: 10.1021/jf00025a025
MD_1_37	Malus_domestica_1	0.31	Buchbauer et. al, 1993 doi: 10.1021/jf00025a025
MD_1_38	Malus_domestica_1	1.29	Buchbauer et. al, 1993 doi: 10.1021/jf00025a025
MD_1_39	Malus_domestica_1	1.17	Buchbauer et. al, 1993 doi: 10.1021/jf00025a025
MD_1_40	Malus_domestica_1	3.18	Buchbauer et. al, 1993 doi: 10.1021/jf00025a025
MD_1_41	Malus_domestica_1	6.36	Buchbauer et. al, 1993 doi: 10.1021/jf00025a025
MD_2_1	Malus_domestica_2	4	Loughrin et. al, 1990 doi: 10.1016/0031-9422(90)85169-G
MD_2_2	Malus_domestica_2	11	Loughrin et. al, 1990 doi: 10.1016/0031-9422(90)85169-G
MD_2_3	Malus_domestica_2	4	Loughrin et. al, 1990 doi: 10.1016/0031-9422(90)85169-G
MD_2_4	Malus_domestica_2	9	Loughrin et. al, 1990 doi: 10.1016/0031-9422(90)85169-G
MD_2_5	Malus_domestica_2	3	Loughrin et. al, 1990 doi: 10.1016/0031-9422(90)85169-G
MD_2_6	Malus_domestica_2	10	Loughrin et. al, 1990 doi: 10.1016/0031-9422(90)85169-G
MD_2_7	Malus_domestica_2	44	Loughrin et. al, 1990 doi: 10.1016/0031-9422(90)85169-G
MD_2_8	Malus_domestica_2	1	Loughrin et. al, 1990 doi: 10.1016/0031-9422(90)85169-G
MD_3_1	Malus_domestica_3	0	Rachersberger et. al, 2019 doi: 10.1021/acs.jafc.9b06446
MD_3_2	Malus_domestica_3	1.4	Rachersberger et. al, 2019 doi: 10.1021/acs.jafc.9b06446
MD_3_3	Malus_domestica_3	9.33333	Rachersberger et. al, 2019 doi: 10.1021/acs.jafc.9b06446
MD_3_4	Malus_domestica_3	84.3333	Rachersberger et. al, 2019 doi: 10.1021/acs.jafc.9b06446
MD_3_5	Malus_domestica_3	0.5005	Rachersberger et. al, 2019 doi: 10.1021/acs.jafc.9b06446
MD_3_6	Malus_domestica_3	1.25025	Rachersberger et. al, 2019 doi: 10.1021/acs.jafc.9b06446
MD_3_7	Malus_domestica_3	0.000666667	Rachersberger et. al, 2019 doi: 10.1021/acs.jafc.9b06446
MD_3_8	Malus_domestica_3	0.0005	Rachersberger et. al, 2019 doi: 10.1021/acs.jafc.9b06446
MD_3_9	Malus_domestica_3	0.001	Rachersberger et. al, 2019 doi: 10.1021/acs.jafc.9b06446
MD_3_10	Malus_domestica_3	0.333333	Rachersberger et. al, 2019 doi: 10.1021/acs.jafc.9b06446
MD_3_11	Malus_domestica_3	0.001	Rachersberger et. al, 2019 doi: 10.1021/acs.jafc.9b06446
MD_3_12	Malus_domestica_3	0	Rachersberger et. al, 2019 doi: 10.1021/acs.jafc.9b06446
MD_3_13	Malus_domestica_3	0.334	Rachersberger et. al, 2019 doi: 10.1021/acs.jafc.9b06446
MD_3_14	Malus_domestica_3	0.5005	Rachersberger et. al, 2019 doi: 10.1021/acs.jafc.9b06446
MD_3_15	Malus_domestica_3	0	Rachersberger et. al, 2019 doi: 10.1021/acs.jafc.9b06446
MD_3_16	Malus_domestica_3	0.0002	Rachersberger et. al, 2019 doi: 10.1021/acs.jafc.9b06446
MR_1	Matricaria_recutita	1.26	Brunke et. al, 1993 doi: 10.1021/bk-1993-0525.ch020
MR_10	Matricaria_recutita	8.75	Brunke et. al, 1993 doi: 10.1021/bk-1993-0525.ch020
MR_11	Matricaria_recutita	0.18	Brunke et. al, 1993 doi: 10.1021/bk-1993-0525.ch020
MR_12	Matricaria_recutita	0.23	Brunke et. al, 1993 doi: 10.1021/bk-1993-0525.ch020
MR_13	Matricaria_recutita	22.23	Brunke et. al, 1993 doi: 10.1021/bk-1993-0525.ch020
MR_14	Matricaria_recutita	6.95	Brunke et. al, 1993 doi: 10.1021/bk-1993-0525.ch020
MR_15	Matricaria_recutita	0.17	Brunke et. al, 1993 doi: 10.1021/bk-1993-0525.ch020
MR_16	Matricaria_recutita	0.24	Brunke et. al, 1993 doi: 10.1021/bk-1993-0525.ch020
MR_17	Matricaria_recutita	10.34	Brunke et. al, 1993 doi: 10.1021/bk-1993-0525.ch020
MR_18	Matricaria_recutita	0.31	Brunke et. al, 1993 doi: 10.1021/bk-1993-0525.ch020
MR_19	Matricaria_recutita	0.37	Brunke et. al, 1993 doi: 10.1021/bk-1993-0525.ch020
MR_2	Matricaria_recutita	6.15	Brunke et. al, 1993 doi: 10.1021/bk-1993-0525.ch020
MR_20	Matricaria_recutita	0.45	Brunke et. al, 1993 doi: 10.1021/bk-1993-0525.ch020
MR_21	Matricaria_recutita	0.12	Brunke et. al, 1993 doi: 10.1021/bk-1993-0525.ch020
MR_22	Matricaria_recutita	0.12	Brunke et. al, 1993 doi: 10.1021/bk-1993-0525.ch020
MR_23	Matricaria_recutita	0.51	Brunke et. al, 1993 doi: 10.1021/bk-1993-0525.ch020
MR_24	Matricaria_recutita	0.32	Brunke et. al, 1993 doi: 10.1021/bk-1993-0525.ch020
MR_25	Matricaria_recutita	0.24	Brunke et. al, 1993 doi: 10.1021/bk-1993-0525.ch020
MR_26	Matricaria_recutita	5.1	Brunke et. al, 1993 doi: 10.1021/bk-1993-0525.ch020
MR_27	Matricaria_recutita	0.14	Brunke et. al, 1993 doi: 10.1021/bk-1993-0525.ch020
MR_28	Matricaria_recutita	4.9	Brunke et. al, 1993 doi: 10.1021/bk-1993-0525.ch020
MR_29	Matricaria_recutita	0.33	Brunke et. al, 1993 doi: 10.1021/bk-1993-0525.ch020
MR_3	Matricaria_recutita	0.12	Brunke et. al, 1993 doi: 10.1021/bk-1993-0525.ch020
MR_30	Matricaria_recutita	0.28	Brunke et. al, 1993 doi: 10.1021/bk-1993-0525.ch020
MR_31	Matricaria_recutita	15.97	Brunke et. al, 1993 doi: 10.1021/bk-1993-0525.ch020
MR_32	Matricaria_recutita	0.92	Brunke et. al, 1993 doi: 10.1021/bk-1993-0525.ch020
MR_33	Matricaria_recutita	0.24	Brunke et. al, 1993 doi: 10.1021/bk-1993-0525.ch020
MR_34	Matricaria_recutita	0.37	Brunke et. al, 1993 doi: 10.1021/bk-1993-0525.ch020
MR_35	Matricaria_recutita	0.19	Brunke et. al, 1993 doi: 10.1021/bk-1993-0525.ch020
MR_36	Matricaria_recutita	1.15	Brunke et. al, 1993 doi: 10.1021/bk-1993-0525.ch020
MR_37	Matricaria_recutita	0.17	Brunke et. al, 1993 doi: 10.1021/bk-1993-0525.ch020
MR_4	Matricaria_recutita	0.14	Brunke et. al, 1993 doi: 10.1021/bk-1993-0525.ch020
MR_5	Matricaria_recutita	0.39	Brunke et. al, 1993 doi: 10.1021/bk-1993-0525.ch020
MR_6	Matricaria_recutita	2.22	Brunke et. al, 1993 doi: 10.1021/bk-1993-0525.ch020
MR_7	Matricaria_recutita	0.75	Brunke et. al, 1993 doi: 10.1021/bk-1993-0525.ch020
MR_8	Matricaria_recutita	0.12	Brunke et. al, 1993 doi: 10.1021/bk-1993-0525.ch020
MR_9	Matricaria_recutita	0.97	Brunke et. al, 1993 doi: 10.1021/bk-1993-0525.ch020
MS_1	Medicago_sativa	6.09	Tava and Pecetti, 1997 doi: 10.1016/S0031-9422(97)00119-2
MS_10	Medicago_sativa	1.18	Tava and Pecetti, 1997 doi: 10.1016/S0031-9422(97)00119-2
MS_11	Medicago_sativa	3.12	Tava and Pecetti, 1997 doi: 10.1016/S0031-9422(97)00119-2
MS_12	Medicago_sativa	0.25	Tava and Pecetti, 1997 doi: 10.1016/S0031-9422(97)00119-2
MS_13	Medicago_sativa	0.68	Tava and Pecetti, 1997 doi: 10.1016/S0031-9422(97)00119-2
MS_14	Medicago_sativa	0.82	Tava and Pecetti, 1997 doi: 10.1016/S0031-9422(97)00119-2
MS_15	Medicago_sativa	3.71	Tava and Pecetti, 1997 doi: 10.1016/S0031-9422(97)00119-2
MS_16	Medicago_sativa	1.25	Tava and Pecetti, 1997 doi: 10.1016/S0031-9422(97)00119-2
MS_17	Medicago_sativa	4.28	Tava and Pecetti, 1997 doi: 10.1016/S0031-9422(97)00119-2
MS_18	Medicago_sativa	5.06	Tava and Pecetti, 1997 doi: 10.1016/S0031-9422(97)00119-2
MS_19	Medicago_sativa	0.18	Tava and Pecetti, 1997 doi: 10.1016/S0031-9422(97)00119-2
MS_2	Medicago_sativa	0.29	Tava and Pecetti, 1997 doi: 10.1016/S0031-9422(97)00119-2
MS_20	Medicago_sativa	0.21	Tava and Pecetti, 1997 doi: 10.1016/S0031-9422(97)00119-2
MS_21	Medicago_sativa	1.51	Tava and Pecetti, 1997 doi: 10.1016/S0031-9422(97)00119-2
MS_22	Medicago_sativa	0.35	Tava and Pecetti, 1997 doi: 10.1016/S0031-9422(97)00119-2
MS_23	Medicago_sativa	1.91	Tava and Pecetti, 1997 doi: 10.1016/S0031-9422(97)00119-2
MS_24	Medicago_sativa	0.81	Tava and Pecetti, 1997 doi: 10.1016/S0031-9422(97)00119-2
MS_25	Medicago_sativa	0.32	Tava and Pecetti, 1997 doi: 10.1016/S0031-9422(97)00119-2
MS_26	Medicago_sativa	0.48	Tava and Pecetti, 1997 doi: 10.1016/S0031-9422(97)00119-2
MS_27	Medicago_sativa	0.1	Tava and Pecetti, 1997 doi: 10.1016/S0031-9422(97)00119-2
MS_28	Medicago_sativa	1.84	Tava and Pecetti, 1997 doi: 10.1016/S0031-9422(97)00119-2
MS_29	Medicago_sativa	0.07	Tava and Pecetti, 1997 doi: 10.1016/S0031-9422(97)00119-2
MS_3	Medicago_sativa	22.8	Tava and Pecetti, 1997 doi: 10.1016/S0031-9422(97)00119-2
MS_30	Medicago_sativa	0.11	Tava and Pecetti, 1997 doi: 10.1016/S0031-9422(97)00119-2
MS_4	Medicago_sativa	0.15	Tava and Pecetti, 1997 doi: 10.1016/S0031-9422(97)00119-2
MS_5	Medicago_sativa	7.31	Tava and Pecetti, 1997 doi: 10.1016/S0031-9422(97)00119-2
MS_6	Medicago_sativa	0.45	Tava and Pecetti, 1997 doi: 10.1016/S0031-9422(97)00119-2
MS_7	Medicago_sativa	0.13	Tava and Pecetti, 1997 doi: 10.1016/S0031-9422(97)00119-2
MS_8	Medicago_sativa	0.13	Tava and Pecetti, 1997 doi: 10.1016/S0031-9422(97)00119-2
MS_9	Medicago_sativa	1.17	Tava and Pecetti, 1997 doi: 10.1016/S0031-9422(97)00119-2
MS_2_1	Medicago_sativa_2	52.7	Tava et. al, 2000 doi: 10.1002/(SICI)1099-1565(200005/06)11:3<148::AID-PCA510>3.0.CO;2-Q
MS_2_2	Medicago_sativa_2	0.001	Tava et. al, 2000 doi: 10.1002/(SICI)1099-1565(200005/06)11:3<148::AID-PCA510>3.0.CO;2-Q
MS_2_3	Medicago_sativa_2	0.3	Tava et. al, 2000 doi: 10.1002/(SICI)1099-1565(200005/06)11:3<148::AID-PCA510>3.0.CO;2-Q
MS_2_4	Medicago_sativa_2	15.5	Tava et. al, 2000 doi: 10.1002/(SICI)1099-1565(200005/06)11:3<148::AID-PCA510>3.0.CO;2-Q
MS_2_5	Medicago_sativa_2	0.2	Tava et. al, 2000 doi: 10.1002/(SICI)1099-1565(200005/06)11:3<148::AID-PCA510>3.0.CO;2-Q
MS_2_6	Medicago_sativa_2	0.1	Tava et. al, 2000 doi: 10.1002/(SICI)1099-1565(200005/06)11:3<148::AID-PCA510>3.0.CO;2-Q
MS_2_7	Medicago_sativa_2	0.2	Tava et. al, 2000 doi: 10.1002/(SICI)1099-1565(200005/06)11:3<148::AID-PCA510>3.0.CO;2-Q
MS_2_8	Medicago_sativa_2	0.1	Tava et. al, 2000 doi: 10.1002/(SICI)1099-1565(200005/06)11:3<148::AID-PCA510>3.0.CO;2-Q
MS_2_9	Medicago_sativa_2	0.5	Tava et. al, 2000 doi: 10.1002/(SICI)1099-1565(200005/06)11:3<148::AID-PCA510>3.0.CO;2-Q
MS_2_10	Medicago_sativa_2	0.5	Tava et. al, 2000 doi: 10.1002/(SICI)1099-1565(200005/06)11:3<148::AID-PCA510>3.0.CO;2-Q
MS_2_11	Medicago_sativa_2	0.6	Tava et. al, 2000 doi: 10.1002/(SICI)1099-1565(200005/06)11:3<148::AID-PCA510>3.0.CO;2-Q
MS_2_12	Medicago_sativa_2	21.2	Tava et. al, 2000 doi: 10.1002/(SICI)1099-1565(200005/06)11:3<148::AID-PCA510>3.0.CO;2-Q
MS_2_13	Medicago_sativa_2	12	Tava et. al, 2000 doi: 10.1002/(SICI)1099-1565(200005/06)11:3<148::AID-PCA510>3.0.CO;2-Q
MS_2_14	Medicago_sativa_2	0.1	Tava et. al, 2000 doi: 10.1002/(SICI)1099-1565(200005/06)11:3<148::AID-PCA510>3.0.CO;2-Q
MS_2_15	Medicago_sativa_2	0.2	Tava et. al, 2000 doi: 10.1002/(SICI)1099-1565(200005/06)11:3<148::AID-PCA510>3.0.CO;2-Q
MS_2_16	Medicago_sativa_2	0.3	Tava et. al, 2000 doi: 10.1002/(SICI)1099-1565(200005/06)11:3<148::AID-PCA510>3.0.CO;2-Q
MS_2_17	Medicago_sativa_2	0.5	Tava et. al, 2000 doi: 10.1002/(SICI)1099-1565(200005/06)11:3<148::AID-PCA510>3.0.CO;2-Q
MS_2_18	Medicago_sativa_2	0.1	Tava et. al, 2000 doi: 10.1002/(SICI)1099-1565(200005/06)11:3<148::AID-PCA510>3.0.CO;2-Q
MS_2_19	Medicago_sativa_2	0.2	Tava et. al, 2000 doi: 10.1002/(SICI)1099-1565(200005/06)11:3<148::AID-PCA510>3.0.CO;2-Q
MS_2_20	Medicago_sativa_2	0.001	Tava et. al, 2000 doi: 10.1002/(SICI)1099-1565(200005/06)11:3<148::AID-PCA510>3.0.CO;2-Q
MS_2_21	Medicago_sativa_2	0.001	Tava et. al, 2000 doi: 10.1002/(SICI)1099-1565(200005/06)11:3<148::AID-PCA510>3.0.CO;2-Q
MS_2_22	Medicago_sativa_2	0.1	Tava et. al, 2000 doi: 10.1002/(SICI)1099-1565(200005/06)11:3<148::AID-PCA510>3.0.CO;2-Q
MS_2_23	Medicago_sativa_2	0.001	Tava et. al, 2000 doi: 10.1002/(SICI)1099-1565(200005/06)11:3<148::AID-PCA510>3.0.CO;2-Q
MS_2_24	Medicago_sativa_2	23.5	Tava et. al, 2000 doi: 10.1002/(SICI)1099-1565(200005/06)11:3<148::AID-PCA510>3.0.CO;2-Q
MS_2_25	Medicago_sativa_2	2.4	Tava et. al, 2000 doi: 10.1002/(SICI)1099-1565(200005/06)11:3<148::AID-PCA510>3.0.CO;2-Q
MS_2_26	Medicago_sativa_2	1.7	Tava et. al, 2000 doi: 10.1002/(SICI)1099-1565(200005/06)11:3<148::AID-PCA510>3.0.CO;2-Q
MS_2_27	Medicago_sativa_2	0.001	Tava et. al, 2000 doi: 10.1002/(SICI)1099-1565(200005/06)11:3<148::AID-PCA510>3.0.CO;2-Q
MS_2_28	Medicago_sativa_2	0.001	Tava et. al, 2000 doi: 10.1002/(SICI)1099-1565(200005/06)11:3<148::AID-PCA510>3.0.CO;2-Q
MS_2_29	Medicago_sativa_2	0.1	Tava et. al, 2000 doi: 10.1002/(SICI)1099-1565(200005/06)11:3<148::AID-PCA510>3.0.CO;2-Q
MS_2_30	Medicago_sativa_2	4.2	Tava et. al, 2000 doi: 10.1002/(SICI)1099-1565(200005/06)11:3<148::AID-PCA510>3.0.CO;2-Q
MS_2_31	Medicago_sativa_2	7.4	Tava et. al, 2000 doi: 10.1002/(SICI)1099-1565(200005/06)11:3<148::AID-PCA510>3.0.CO;2-Q
MS_2_32	Medicago_sativa_2	0.5	Tava et. al, 2000 doi: 10.1002/(SICI)1099-1565(200005/06)11:3<148::AID-PCA510>3.0.CO;2-Q
MS_2_33	Medicago_sativa_2	2.4	Tava et. al, 2000 doi: 10.1002/(SICI)1099-1565(200005/06)11:3<148::AID-PCA510>3.0.CO;2-Q
MS_2_34	Medicago_sativa_2	0.6	Tava et. al, 2000 doi: 10.1002/(SICI)1099-1565(200005/06)11:3<148::AID-PCA510>3.0.CO;2-Q
MS_2_35	Medicago_sativa_2	3.7	Tava et. al, 2000 doi: 10.1002/(SICI)1099-1565(200005/06)11:3<148::AID-PCA510>3.0.CO;2-Q
MS_2_36	Medicago_sativa_2	0.1	Tava et. al, 2000 doi: 10.1002/(SICI)1099-1565(200005/06)11:3<148::AID-PCA510>3.0.CO;2-Q
MS_2_37	Medicago_sativa_2	0.3	Tava et. al, 2000 doi: 10.1002/(SICI)1099-1565(200005/06)11:3<148::AID-PCA510>3.0.CO;2-Q
MS_2_38	Medicago_sativa_2	0.1	Tava et. al, 2000 doi: 10.1002/(SICI)1099-1565(200005/06)11:3<148::AID-PCA510>3.0.CO;2-Q
MS_2_39	Medicago_sativa_2	19.6	Tava et. al, 2000 doi: 10.1002/(SICI)1099-1565(200005/06)11:3<148::AID-PCA510>3.0.CO;2-Q
MS_2_40	Medicago_sativa_2	2	Tava et. al, 2000 doi: 10.1002/(SICI)1099-1565(200005/06)11:3<148::AID-PCA510>3.0.CO;2-Q
MS_2_41	Medicago_sativa_2	0.9	Tava et. al, 2000 doi: 10.1002/(SICI)1099-1565(200005/06)11:3<148::AID-PCA510>3.0.CO;2-Q
MS_2_42	Medicago_sativa_2	3.6	Tava et. al, 2000 doi: 10.1002/(SICI)1099-1565(200005/06)11:3<148::AID-PCA510>3.0.CO;2-Q
MS_2_43	Medicago_sativa_2	0.1	Tava et. al, 2000 doi: 10.1002/(SICI)1099-1565(200005/06)11:3<148::AID-PCA510>3.0.CO;2-Q
MS_2_44	Medicago_sativa_2	13	Tava et. al, 2000 doi: 10.1002/(SICI)1099-1565(200005/06)11:3<148::AID-PCA510>3.0.CO;2-Q
MS_2_45	Medicago_sativa_2	0.4	Tava et. al, 2000 doi: 10.1002/(SICI)1099-1565(200005/06)11:3<148::AID-PCA510>3.0.CO;2-Q
MS_2_46	Medicago_sativa_2	0.4	Tava et. al, 2000 doi: 10.1002/(SICI)1099-1565(200005/06)11:3<148::AID-PCA510>3.0.CO;2-Q
MS_2_47	Medicago_sativa_2	1.3	Tava et. al, 2000 doi: 10.1002/(SICI)1099-1565(200005/06)11:3<148::AID-PCA510>3.0.CO;2-Q
MS_2_48	Medicago_sativa_2	0.1	Tava et. al, 2000 doi: 10.1002/(SICI)1099-1565(200005/06)11:3<148::AID-PCA510>3.0.CO;2-Q
MS_2_49	Medicago_sativa_2	0.6	Tava et. al, 2000 doi: 10.1002/(SICI)1099-1565(200005/06)11:3<148::AID-PCA510>3.0.CO;2-Q
MS_2_50	Medicago_sativa_2	0.6	Tava et. al, 2000 doi: 10.1002/(SICI)1099-1565(200005/06)11:3<148::AID-PCA510>3.0.CO;2-Q
MS_2_51	Medicago_sativa_2	1	Tava et. al, 2000 doi: 10.1002/(SICI)1099-1565(200005/06)11:3<148::AID-PCA510>3.0.CO;2-Q
MS_2_52	Medicago_sativa_2	0.1	Tava et. al, 2000 doi: 10.1002/(SICI)1099-1565(200005/06)11:3<148::AID-PCA510>3.0.CO;2-Q
MS_2_53	Medicago_sativa_2	0.2	Tava et. al, 2000 doi: 10.1002/(SICI)1099-1565(200005/06)11:3<148::AID-PCA510>3.0.CO;2-Q
MS_2_54	Medicago_sativa_2	0.3	Tava et. al, 2000 doi: 10.1002/(SICI)1099-1565(200005/06)11:3<148::AID-PCA510>3.0.CO;2-Q
MS_2_55	Medicago_sativa_2	0.1	Tava et. al, 2000 doi: 10.1002/(SICI)1099-1565(200005/06)11:3<148::AID-PCA510>3.0.CO;2-Q
MS_2_56	Medicago_sativa_2	0.1	Tava et. al, 2000 doi: 10.1002/(SICI)1099-1565(200005/06)11:3<148::AID-PCA510>3.0.CO;2-Q
MS_2_57	Medicago_sativa_2	0.2	Tava et. al, 2000 doi: 10.1002/(SICI)1099-1565(200005/06)11:3<148::AID-PCA510>3.0.CO;2-Q
MS_2_58	Medicago_sativa_2	0.5	Tava et. al, 2000 doi: 10.1002/(SICI)1099-1565(200005/06)11:3<148::AID-PCA510>3.0.CO;2-Q
MS_2_59	Medicago_sativa_2	0.2	Tava et. al, 2000 doi: 10.1002/(SICI)1099-1565(200005/06)11:3<148::AID-PCA510>3.0.CO;2-Q
MS_2_60	Medicago_sativa_2	0.3	Tava et. al, 2000 doi: 10.1002/(SICI)1099-1565(200005/06)11:3<148::AID-PCA510>3.0.CO;2-Q
NP_1	Narcissus_poeticus	30.7	Dobson et. al, 1997 doi: 10.1016/S0305-1978(97)00059-8
NP_10	Narcissus_poeticus	0.8	Dobson et. al, 1997 doi: 10.1016/S0305-1978(97)00059-8
NP_11	Narcissus_poeticus	0.2	Dobson et. al, 1997 doi: 10.1016/S0305-1978(97)00059-8
NP_12	Narcissus_poeticus	0.3	Dobson et. al, 1997 doi: 10.1016/S0305-1978(97)00059-8
NP_13	Narcissus_poeticus	1.1	Dobson et. al, 1997 doi: 10.1016/S0305-1978(97)00059-8
NP_14	Narcissus_poeticus	0.7	Dobson et. al, 1997 doi: 10.1016/S0305-1978(97)00059-8
NP_15	Narcissus_poeticus	18.4	Dobson et. al, 1997 doi: 10.1016/S0305-1978(97)00059-8
NP_16	Narcissus_poeticus	12.2	Dobson et. al, 1997 doi: 10.1016/S0305-1978(97)00059-8
NP_17	Narcissus_poeticus	7.8	Dobson et. al, 1997 doi: 10.1016/S0305-1978(97)00059-8
NP_18	Narcissus_poeticus	8.33333	Dobson et. al, 1997 doi: 10.1016/S0305-1978(97)00059-8
NP_19	Narcissus_poeticus	5.11429	Dobson et. al, 1997 doi: 10.1016/S0305-1978(97)00059-8
NP_2	Narcissus_poeticus	14.8	Dobson et. al, 1997 doi: 10.1016/S0305-1978(97)00059-8
NP_20	Narcissus_poeticus	1.96	Dobson et. al, 1997 doi: 10.1016/S0305-1978(97)00059-8
NP_21	Narcissus_poeticus	49.9	Dobson et. al, 1997 doi: 10.1016/S0305-1978(97)00059-8
NP_22	Narcissus_poeticus	0.25	Dobson et. al, 1997 doi: 10.1016/S0305-1978(97)00059-8
NP_23	Narcissus_poeticus	5.58	Dobson et. al, 1997 doi: 10.1016/S0305-1978(97)00059-8
NP_24	Narcissus_poeticus	3.85	Dobson et. al, 1997 doi: 10.1016/S0305-1978(97)00059-8
NP_25	Narcissus_poeticus	2.9	Dobson et. al, 1997 doi: 10.1016/S0305-1978(97)00059-8
NP_26	Narcissus_poeticus	20.9	Dobson et. al, 1997 doi: 10.1016/S0305-1978(97)00059-8
NP_27	Narcissus_poeticus	21.3	Dobson et. al, 1997 doi: 10.1016/S0305-1978(97)00059-8
NP_28	Narcissus_poeticus	3.8	Dobson et. al, 1997 doi: 10.1016/S0305-1978(97)00059-8
NP_29	Narcissus_poeticus	0.1	Dobson et. al, 1997 doi: 10.1016/S0305-1978(97)00059-8
NP_3	Narcissus_poeticus	15.9	Dobson et. al, 1997 doi: 10.1016/S0305-1978(97)00059-8
NP_30	Narcissus_poeticus	0.466667	Dobson et. al, 1997 doi: 10.1016/S0305-1978(97)00059-8
NP_31	Narcissus_poeticus	0.42	Dobson et. al, 1997 doi: 10.1016/S0305-1978(97)00059-8
NP_32	Narcissus_poeticus	3.4	Dobson et. al, 1997 doi: 10.1016/S0305-1978(97)00059-8
NP_33	Narcissus_poeticus	0.5	Dobson et. al, 1997 doi: 10.1016/S0305-1978(97)00059-8
NP_34	Narcissus_poeticus	0.7	Dobson et. al, 1997 doi: 10.1016/S0305-1978(97)00059-8
NP_35	Narcissus_poeticus	0.4	Dobson et. al, 1997 doi: 10.1016/S0305-1978(97)00059-8
NP_36	Narcissus_poeticus	0.6	Dobson et. al, 1997 doi: 10.1016/S0305-1978(97)00059-8
NP_37	Narcissus_poeticus	2.3	Dobson et. al, 1997 doi: 10.1016/S0305-1978(97)00059-8
NP_38	Narcissus_poeticus	3.95	Dobson et. al, 1997 doi: 10.1016/S0305-1978(97)00059-8
NP_39	Narcissus_poeticus	5.2	Dobson et. al, 1997 doi: 10.1016/S0305-1978(97)00059-8
NP_4	Narcissus_poeticus	18.7	Dobson et. al, 1997 doi: 10.1016/S0305-1978(97)00059-8
NP_40	Narcissus_poeticus	0.7	Dobson et. al, 1997 doi: 10.1016/S0305-1978(97)00059-8
NP_41	Narcissus_poeticus	2.4	Dobson et. al, 1997 doi: 10.1016/S0305-1978(97)00059-8
NP_42	Narcissus_poeticus	1.5	Dobson et. al, 1997 doi: 10.1016/S0305-1978(97)00059-8
NP_43	Narcissus_poeticus	3.4	Dobson et. al, 1997 doi: 10.1016/S0305-1978(97)00059-8
NP_44	Narcissus_poeticus	2.3	Dobson et. al, 1997 doi: 10.1016/S0305-1978(97)00059-8
NP_45	Narcissus_poeticus	0.1	Dobson et. al, 1997 doi: 10.1016/S0305-1978(97)00059-8
NP_46	Narcissus_poeticus	8.4	Dobson et. al, 1997 doi: 10.1016/S0305-1978(97)00059-8
NP_47	Narcissus_poeticus	9.05	Dobson et. al, 1997 doi: 10.1016/S0305-1978(97)00059-8
NP_48	Narcissus_poeticus	0.1	Dobson et. al, 1997 doi: 10.1016/S0305-1978(97)00059-8
NP_49	Narcissus_poeticus	0.2	Dobson et. al, 1997 doi: 10.1016/S0305-1978(97)00059-8
NP_5	Narcissus_poeticus	6.1	Dobson et. al, 1997 doi: 10.1016/S0305-1978(97)00059-8
NP_50	Narcissus_poeticus	14	Dobson et. al, 1997 doi: 10.1016/S0305-1978(97)00059-8
NP_51	Narcissus_poeticus	11.9	Dobson et. al, 1997 doi: 10.1016/S0305-1978(97)00059-8
NP_52	Narcissus_poeticus	1	Dobson et. al, 1997 doi: 10.1016/S0305-1978(97)00059-8
NP_53	Narcissus_poeticus	3.75	Dobson et. al, 1997 doi: 10.1016/S0305-1978(97)00059-8
NP_54	Narcissus_poeticus	0.433333	Dobson et. al, 1997 doi: 10.1016/S0305-1978(97)00059-8
NP_55	Narcissus_poeticus	1.8	Dobson et. al, 1997 doi: 10.1016/S0305-1978(97)00059-8
NP_56	Narcissus_poeticus	20.8667	Dobson et. al, 1997 doi: 10.1016/S0305-1978(97)00059-8
NP_57	Narcissus_poeticus	9.175	Dobson et. al, 1997 doi: 10.1016/S0305-1978(97)00059-8
NP_58	Narcissus_poeticus	16.35	Dobson et. al, 1997 doi: 10.1016/S0305-1978(97)00059-8
NP_59	Narcissus_poeticus	0.01	Dobson et. al, 1997 doi: 10.1016/S0305-1978(97)00059-8
NP_6	Narcissus_poeticus	2.2	Dobson et. al, 1997 doi: 10.1016/S0305-1978(97)00059-8
NP_60	Narcissus_poeticus	0.95	Dobson et. al, 1997 doi: 10.1016/S0305-1978(97)00059-8
NP_61	Narcissus_poeticus	1.9	Dobson et. al, 1997 doi: 10.1016/S0305-1978(97)00059-8
NP_62	Narcissus_poeticus	0.1	Dobson et. al, 1997 doi: 10.1016/S0305-1978(97)00059-8
NP_63	Narcissus_poeticus	2.6	Dobson et. al, 1997 doi: 10.1016/S0305-1978(97)00059-8
NP_64	Narcissus_poeticus	0.4	Dobson et. al, 1997 doi: 10.1016/S0305-1978(97)00059-8
NP_65	Narcissus_poeticus	3.3675	Dobson et. al, 1997 doi: 10.1016/S0305-1978(97)00059-8
NP_66	Narcissus_poeticus	2.85	Dobson et. al, 1997 doi: 10.1016/S0305-1978(97)00059-8
NP_67	Narcissus_poeticus	0.2	Dobson et. al, 1997 doi: 10.1016/S0305-1978(97)00059-8
NP_68	Narcissus_poeticus	3.3	Dobson et. al, 1997 doi: 10.1016/S0305-1978(97)00059-8
NP_69	Narcissus_poeticus	0.3	Dobson et. al, 1997 doi: 10.1016/S0305-1978(97)00059-8
NP_7	Narcissus_poeticus	0.4	Dobson et. al, 1997 doi: 10.1016/S0305-1978(97)00059-8
NP_70	Narcissus_poeticus	11.3	Dobson et. al, 1997 doi: 10.1016/S0305-1978(97)00059-8
NP_71	Narcissus_poeticus	0.2	Dobson et. al, 1997 doi: 10.1016/S0305-1978(97)00059-8
NP_72	Narcissus_poeticus	0.6	Dobson et. al, 1997 doi: 10.1016/S0305-1978(97)00059-8
NP_73	Narcissus_poeticus	0.175	Dobson et. al, 1997 doi: 10.1016/S0305-1978(97)00059-8
NP_74	Narcissus_poeticus	0.133333	Dobson et. al, 1997 doi: 10.1016/S0305-1978(97)00059-8
NP_75	Narcissus_poeticus	0.375	Dobson et. al, 1997 doi: 10.1016/S0305-1978(97)00059-8
NP_76	Narcissus_poeticus	0.133333	Dobson et. al, 1997 doi: 10.1016/S0305-1978(97)00059-8
NP_77	Narcissus_poeticus	0.1	Dobson et. al, 1997 doi: 10.1016/S0305-1978(97)00059-8
NP_78	Narcissus_poeticus	0.55	Dobson et. al, 1997 doi: 10.1016/S0305-1978(97)00059-8
NP_79	Narcissus_poeticus	0.2	Dobson et. al, 1997 doi: 10.1016/S0305-1978(97)00059-8
NP_8	Narcissus_poeticus	0.433333	Dobson et. al, 1997 doi: 10.1016/S0305-1978(97)00059-8
NP_80	Narcissus_poeticus	0.333333	Dobson et. al, 1997 doi: 10.1016/S0305-1978(97)00059-8
NP_81	Narcissus_poeticus	0.5	Dobson et. al, 1997 doi: 10.1016/S0305-1978(97)00059-8
NP_82	Narcissus_poeticus	1.4	Dobson et. al, 1997 doi: 10.1016/S0305-1978(97)00059-8
NP_83	Narcissus_poeticus	7.9	Dobson et. al, 1997 doi: 10.1016/S0305-1978(97)00059-8
NP_9	Narcissus_poeticus	4.85	Dobson et. al, 1997 doi: 10.1016/S0305-1978(97)00059-8
NN_1	Nelumbo_nucifera	0.88	Baek et. al, 2016 doi: 10.11623/frj.2016.24.4.02
NN_10	Nelumbo_nucifera	0.27	Baek et. al, 2016 doi: 10.11623/frj.2016.24.4.02
NN_11	Nelumbo_nucifera	0.1	Baek et. al, 2016 doi: 10.11623/frj.2016.24.4.02
NN_12	Nelumbo_nucifera	1.76	Baek et. al, 2016 doi: 10.11623/frj.2016.24.4.02
NN_13	Nelumbo_nucifera	1.82	Baek et. al, 2016 doi: 10.11623/frj.2016.24.4.02
NN_14	Nelumbo_nucifera	0.26	Baek et. al, 2016 doi: 10.11623/frj.2016.24.4.02
NN_15	Nelumbo_nucifera	1.69	Baek et. al, 2016 doi: 10.11623/frj.2016.24.4.02
NN_16	Nelumbo_nucifera	2.83	Baek et. al, 2016 doi: 10.11623/frj.2016.24.4.02
NN_17	Nelumbo_nucifera	0.31	Baek et. al, 2016 doi: 10.11623/frj.2016.24.4.02
NN_18	Nelumbo_nucifera	3.27	Baek et. al, 2016 doi: 10.11623/frj.2016.24.4.02
NN_19	Nelumbo_nucifera	21.69	Baek et. al, 2016 doi: 10.11623/frj.2016.24.4.02
NN_2	Nelumbo_nucifera	0.29	Baek et. al, 2016 doi: 10.11623/frj.2016.24.4.02
NN_20	Nelumbo_nucifera	34.39	Baek et. al, 2016 doi: 10.11623/frj.2016.24.4.02
NN_21	Nelumbo_nucifera	0.8	Baek et. al, 2016 doi: 10.11623/frj.2016.24.4.02
NN_22	Nelumbo_nucifera	0.34	Baek et. al, 2016 doi: 10.11623/frj.2016.24.4.02
NN_23	Nelumbo_nucifera	1.9	Baek et. al, 2016 doi: 10.11623/frj.2016.24.4.02
NN_24	Nelumbo_nucifera	6.8	Baek et. al, 2016 doi: 10.11623/frj.2016.24.4.02
NN_25	Nelumbo_nucifera	20.19	Baek et. al, 2016 doi: 10.11623/frj.2016.24.4.02
NN_26	Nelumbo_nucifera	22.37	Baek et. al, 2016 doi: 10.11623/frj.2016.24.4.02
NN_27	Nelumbo_nucifera	0.05	Baek et. al, 2016 doi: 10.11623/frj.2016.24.4.02
NN_28	Nelumbo_nucifera	0.51	Baek et. al, 2016 doi: 10.11623/frj.2016.24.4.02
NN_29	Nelumbo_nucifera	2.58	Baek et. al, 2016 doi: 10.11623/frj.2016.24.4.02
NN_3	Nelumbo_nucifera	3.18	Baek et. al, 2016 doi: 10.11623/frj.2016.24.4.02
NN_30	Nelumbo_nucifera	115.59	Baek et. al, 2016 doi: 10.11623/frj.2016.24.4.02
NN_31	Nelumbo_nucifera	18.66	Baek et. al, 2016 doi: 10.11623/frj.2016.24.4.02
NN_32	Nelumbo_nucifera	4.6	Baek et. al, 2016 doi: 10.11623/frj.2016.24.4.02
NN_33	Nelumbo_nucifera	1.71	Baek et. al, 2016 doi: 10.11623/frj.2016.24.4.02
NN_34	Nelumbo_nucifera	2.72	Baek et. al, 2016 doi: 10.11623/frj.2016.24.4.02
NN_35	Nelumbo_nucifera	3.21	Baek et. al, 2016 doi: 10.11623/frj.2016.24.4.02
NN_36	Nelumbo_nucifera	0.6	Baek et. al, 2016 doi: 10.11623/frj.2016.24.4.02
NN_37	Nelumbo_nucifera	1.03	Baek et. al, 2016 doi: 10.11623/frj.2016.24.4.02
NN_38	Nelumbo_nucifera	1.98	Baek et. al, 2016 doi: 10.11623/frj.2016.24.4.02
NN_39	Nelumbo_nucifera	1.34	Baek et. al, 2016 doi: 10.11623/frj.2016.24.4.02
NN_4	Nelumbo_nucifera	0.51	Baek et. al, 2016 doi: 10.11623/frj.2016.24.4.02
NN_5	Nelumbo_nucifera	0.29	Baek et. al, 2016 doi: 10.11623/frj.2016.24.4.02
NN_6	Nelumbo_nucifera	10.11	Baek et. al, 2016 doi: 10.11623/frj.2016.24.4.02
NN_7	Nelumbo_nucifera	2.52	Baek et. al, 2016 doi: 10.11623/frj.2016.24.4.02
NN_8	Nelumbo_nucifera	0.44	Baek et. al, 2016 doi: 10.11623/frj.2016.24.4.02
NN_9	Nelumbo_nucifera	0.07	Baek et. al, 2016 doi: 10.11623/frj.2016.24.4.02
NN_2_1	Nelumbo_nucifera_2	2.51	Choi, 2011 doi: 10.1080/22297928.2011.10648220
NN_2_2	Nelumbo_nucifera_2	0.29	Choi, 2011 doi: 10.1080/22297928.2011.10648220
NN_2_3	Nelumbo_nucifera_2	0.22	Choi, 2011 doi: 10.1080/22297928.2011.10648220
NN_2_4	Nelumbo_nucifera_2	0.12	Choi, 2011 doi: 10.1080/22297928.2011.10648220
NN_2_5	Nelumbo_nucifera_2	0.21	Choi, 2011 doi: 10.1080/22297928.2011.10648220
NN_2_6	Nelumbo_nucifera_2	0.33	Choi, 2011 doi: 10.1080/22297928.2011.10648220
NN_2_7	Nelumbo_nucifera_2	0.24	Choi, 2011 doi: 10.1080/22297928.2011.10648220
NN_2_8	Nelumbo_nucifera_2	0.47	Choi, 2011 doi: 10.1080/22297928.2011.10648220
NN_2_9	Nelumbo_nucifera_2	0.16	Choi, 2011 doi: 10.1080/22297928.2011.10648220
NN_2_10	Nelumbo_nucifera_2	0.16	Choi, 2011 doi: 10.1080/22297928.2011.10648220
NN_2_11	Nelumbo_nucifera_2	0.47	Choi, 2011 doi: 10.1080/22297928.2011.10648220
NN_2_12	Nelumbo_nucifera_2	0.2	Choi, 2011 doi: 10.1080/22297928.2011.10648220
NN_2_13	Nelumbo_nucifera_2	0.23	Choi, 2011 doi: 10.1080/22297928.2011.10648220
NN_2_14	Nelumbo_nucifera_2	0.57	Choi, 2011 doi: 10.1080/22297928.2011.10648220
NN_2_15	Nelumbo_nucifera_2	0.29	Choi, 2011 doi: 10.1080/22297928.2011.10648220
NN_2_16	Nelumbo_nucifera_2	0.18	Choi, 2011 doi: 10.1080/22297928.2011.10648220
NN_2_17	Nelumbo_nucifera_2	0.2	Choi, 2011 doi: 10.1080/22297928.2011.10648220
NN_2_18	Nelumbo_nucifera_2	0.08	Choi, 2011 doi: 10.1080/22297928.2011.10648220
NN_2_19	Nelumbo_nucifera_2	0.43	Choi, 2011 doi: 10.1080/22297928.2011.10648220
NN_2_20	Nelumbo_nucifera_2	1.13	Choi, 2011 doi: 10.1080/22297928.2011.10648220
NN_2_21	Nelumbo_nucifera_2	0.08	Choi, 2011 doi: 10.1080/22297928.2011.10648220
NN_2_22	Nelumbo_nucifera_2	3.2	Choi, 2011 doi: 10.1080/22297928.2011.10648220
NN_2_23	Nelumbo_nucifera_2	0.17	Choi, 2011 doi: 10.1080/22297928.2011.10648220
NN_2_24	Nelumbo_nucifera_2	0.69	Choi, 2011 doi: 10.1080/22297928.2011.10648220
NN_2_25	Nelumbo_nucifera_2	1.46	Choi, 2011 doi: 10.1080/22297928.2011.10648220
NN_2_26	Nelumbo_nucifera_2	0.58	Choi, 2011 doi: 10.1080/22297928.2011.10648220
NN_2_27	Nelumbo_nucifera_2	0.17	Choi, 2011 doi: 10.1080/22297928.2011.10648220
NN_2_28	Nelumbo_nucifera_2	1.96	Choi, 2011 doi: 10.1080/22297928.2011.10648220
NN_2_29	Nelumbo_nucifera_2	2.69	Choi, 2011 doi: 10.1080/22297928.2011.10648220
NN_2_30	Nelumbo_nucifera_2	1.28	Choi, 2011 doi: 10.1080/22297928.2011.10648220
NN_2_31	Nelumbo_nucifera_2	0.7	Choi, 2011 doi: 10.1080/22297928.2011.10648220
NN_2_32	Nelumbo_nucifera_2	0.3	Choi, 2011 doi: 10.1080/22297928.2011.10648220
NN_2_33	Nelumbo_nucifera_2	13.25	Choi, 2011 doi: 10.1080/22297928.2011.10648220
NN_2_34	Nelumbo_nucifera_2	2.14	Choi, 2011 doi: 10.1080/22297928.2011.10648220
NN_2_35	Nelumbo_nucifera_2	1.57	Choi, 2011 doi: 10.1080/22297928.2011.10648220
NN_2_36	Nelumbo_nucifera_2	1.53	Choi, 2011 doi: 10.1080/22297928.2011.10648220
NN_2_37	Nelumbo_nucifera_2	0.33	Choi, 2011 doi: 10.1080/22297928.2011.10648220
NN_2_38	Nelumbo_nucifera_2	0.44	Choi, 2011 doi: 10.1080/22297928.2011.10648220
NN_2_39	Nelumbo_nucifera_2	6.71	Choi, 2011 doi: 10.1080/22297928.2011.10648220
NN_2_40	Nelumbo_nucifera_2	1.15	Choi, 2011 doi: 10.1080/22297928.2011.10648220
NN_2_41	Nelumbo_nucifera_2	21.31	Choi, 2011 doi: 10.1080/22297928.2011.10648220
NN_2_42	Nelumbo_nucifera_2	0.88	Choi, 2011 doi: 10.1080/22297928.2011.10648220
NN_2_43	Nelumbo_nucifera_2	2.24	Choi, 2011 doi: 10.1080/22297928.2011.10648220
NN_2_44	Nelumbo_nucifera_2	0.71	Choi, 2011 doi: 10.1080/22297928.2011.10648220
NN_2_45	Nelumbo_nucifera_2	0.9	Choi, 2011 doi: 10.1080/22297928.2011.10648220
NN_2_46	Nelumbo_nucifera_2	0.53	Choi, 2011 doi: 10.1080/22297928.2011.10648220
NN_2_47	Nelumbo_nucifera_2	0.22	Choi, 2011 doi: 10.1080/22297928.2011.10648220
NN_2_48	Nelumbo_nucifera_2	0.34	Choi, 2011 doi: 10.1080/22297928.2011.10648220
NN_2_49	Nelumbo_nucifera_2	2.53	Choi, 2011 doi: 10.1080/22297928.2011.10648220
NN_2_50	Nelumbo_nucifera_2	1.47	Choi, 2011 doi: 10.1080/22297928.2011.10648220
NN_2_51	Nelumbo_nucifera_2	0.34	Choi, 2011 doi: 10.1080/22297928.2011.10648220
NN_2_52	Nelumbo_nucifera_2	9.43	Choi, 2011 doi: 10.1080/22297928.2011.10648220
NN_2_53	Nelumbo_nucifera_2	0.65	Choi, 2011 doi: 10.1080/22297928.2011.10648220
NN_2_54	Nelumbo_nucifera_2	0.33	Choi, 2011 doi: 10.1080/22297928.2011.10648220
NN_2_55	Nelumbo_nucifera_2	0.36	Choi, 2011 doi: 10.1080/22297928.2011.10648220
NN_2_56	Nelumbo_nucifera_2	0.62	Choi, 2011 doi: 10.1080/22297928.2011.10648220
NN_2_57	Nelumbo_nucifera_2	0.93	Choi, 2011 doi: 10.1080/22297928.2011.10648220
NN_2_58	Nelumbo_nucifera_2	0.5	Choi, 2011 doi: 10.1080/22297928.2011.10648220
NN_2_59	Nelumbo_nucifera_2	3.44	Choi, 2011 doi: 10.1080/22297928.2011.10648220
NN_2_60	Nelumbo_nucifera_2	0.27	Choi, 2011 doi: 10.1080/22297928.2011.10648220
NN_2_61	Nelumbo_nucifera_2	0.61	Choi, 2011 doi: 10.1080/22297928.2011.10648220
NN_2_62	Nelumbo_nucifera_2	7.55	Choi, 2011 doi: 10.1080/22297928.2011.10648220
NN_2_63	Nelumbo_nucifera_2	1.14	Choi, 2011 doi: 10.1080/22297928.2011.10648220
NN_2_64	Nelumbo_nucifera_2	4.91	Choi, 2011 doi: 10.1080/22297928.2011.10648220
NN_2_65	Nelumbo_nucifera_2	3.77	Choi, 2011 doi: 10.1080/22297928.2011.10648220
NN_2_66	Nelumbo_nucifera_2	2.57	Choi, 2011 doi: 10.1080/22297928.2011.10648220
NN_2_67	Nelumbo_nucifera_2	23.81	Choi, 2011 doi: 10.1080/22297928.2011.10648220
NN_2_68	Nelumbo_nucifera_2	13.94	Choi, 2011 doi: 10.1080/22297928.2011.10648220
NN_2_69	Nelumbo_nucifera_2	17.79	Choi, 2011 doi: 10.1080/22297928.2011.10648220
NN_2_70	Nelumbo_nucifera_2	6.2	Choi, 2011 doi: 10.1080/22297928.2011.10648220
NY_1	Nymphaea_sp	0.53	Maia et. al, 2014 doi: 10.1016/j.phytochem.2014.04.007
NY_10	Nymphaea_sp	21.142	Maia et. al, 2014 doi: 10.1016/j.phytochem.2014.04.007
NY_11	Nymphaea_sp	0.105	Maia et. al, 2014 doi: 10.1016/j.phytochem.2014.04.007
NY_12	Nymphaea_sp	0.02	Maia et. al, 2014 doi: 10.1016/j.phytochem.2014.04.007
NY_13	Nymphaea_sp	0.28	Maia et. al, 2014 doi: 10.1016/j.phytochem.2014.04.007
NY_14	Nymphaea_sp	0.0225	Maia et. al, 2014 doi: 10.1016/j.phytochem.2014.04.007
NY_15	Nymphaea_sp	0.268889	Maia et. al, 2014 doi: 10.1016/j.phytochem.2014.04.007
NY_16	Nymphaea_sp	0.518333	Maia et. al, 2014 doi: 10.1016/j.phytochem.2014.04.007
NY_17	Nymphaea_sp	0.05	Maia et. al, 2014 doi: 10.1016/j.phytochem.2014.04.007
NY_18	Nymphaea_sp	0.0225	Maia et. al, 2014 doi: 10.1016/j.phytochem.2014.04.007
NY_19	Nymphaea_sp	0.005	Maia et. al, 2014 doi: 10.1016/j.phytochem.2014.04.007
NY_2	Nymphaea_sp	0.045	Maia et. al, 2014 doi: 10.1016/j.phytochem.2014.04.007
NY_20	Nymphaea_sp	63.9691	Maia et. al, 2014 doi: 10.1016/j.phytochem.2014.04.007
NY_21	Nymphaea_sp	44.7276	Maia et. al, 2014 doi: 10.1016/j.phytochem.2014.04.007
NY_22	Nymphaea_sp	1.39167	Maia et. al, 2014 doi: 10.1016/j.phytochem.2014.04.007
NY_3	Nymphaea_sp	28.8318	Maia et. al, 2014 doi: 10.1016/j.phytochem.2014.04.007
NY_4	Nymphaea_sp	0.02	Maia et. al, 2014 doi: 10.1016/j.phytochem.2014.04.007
NY_5	Nymphaea_sp	0.05	Maia et. al, 2014 doi: 10.1016/j.phytochem.2014.04.007
NY_6	Nymphaea_sp	0	Maia et. al, 2014 doi: 10.1016/j.phytochem.2014.04.007
NY_7	Nymphaea_sp	0.166	Maia et. al, 2014 doi: 10.1016/j.phytochem.2014.04.007
NY_8	Nymphaea_sp	0.044	Maia et. al, 2014 doi: 10.1016/j.phytochem.2014.04.007
NY_9	Nymphaea_sp	0.15	Maia et. al, 2014 doi: 10.1016/j.phytochem.2014.04.007
OB_2_1	Oenothera_biennis_2	72.1857	Oh, 2017 doi: 10.1002/pca.2740
OB_2_2	Oenothera_biennis_2	0.1	Oh, 2017 doi: 10.1002/pca.2740
OB_2_3	Oenothera_biennis_2	0.757286	Oh, 2017 doi: 10.1002/pca.2740
OB_2_4	Oenothera_biennis_2	0.342857	Oh, 2017 doi: 10.1002/pca.2740
OB_2_5	Oenothera_biennis_2	11.4286	Oh, 2017 doi: 10.1002/pca.2740
OV_1	Origanum_vulgare	0.8	Andersson et. al, 2002 doi: 10.1046/j.1095-8339.2002.00068.x
OV_2	Origanum_vulgare	0.2	Andersson et. al, 2002 doi: 10.1046/j.1095-8339.2002.00068.x
OV_3	Origanum_vulgare	2.7	Andersson et. al, 2002 doi: 10.1046/j.1095-8339.2002.00068.x
OV_4	Origanum_vulgare	78.2	Andersson et. al, 2002 doi: 10.1046/j.1095-8339.2002.00068.x
OV_5	Origanum_vulgare	0.6	Andersson et. al, 2002 doi: 10.1046/j.1095-8339.2002.00068.x
OV_6	Origanum_vulgare	0.3	Andersson et. al, 2002 doi: 10.1046/j.1095-8339.2002.00068.x
OV_7	Origanum_vulgare	15.3	Andersson et. al, 2002 doi: 10.1046/j.1095-8339.2002.00068.x
OV_8	Origanum_vulgare	0.8	Andersson et. al, 2002 doi: 10.1046/j.1095-8339.2002.00068.x
OV_9	Origanum_vulgare	1.1	Andersson et. al, 2002 doi: 10.1046/j.1095-8339.2002.00068.x
PR_1	Papaver_rhoeas	0.1	Dobson et. al, 1996 http://www.jstor.org/stable/2446264
PR_10	Papaver_rhoeas	2	Dobson et. al, 1996 http://www.jstor.org/stable/2446264
PR_11	Papaver_rhoeas	4.8	Dobson et. al, 1996 http://www.jstor.org/stable/2446264
PR_12	Papaver_rhoeas	16.8	Dobson et. al, 1996 http://www.jstor.org/stable/2446264
PR_13	Papaver_rhoeas	0.6	Dobson et. al, 1996 http://www.jstor.org/stable/2446264
PR_14	Papaver_rhoeas	1.2	Dobson et. al, 1996 http://www.jstor.org/stable/2446264
PR_15	Papaver_rhoeas	4.4	Dobson et. al, 1996 http://www.jstor.org/stable/2446264
PR_16	Papaver_rhoeas	21.2	Dobson et. al, 1996 http://www.jstor.org/stable/2446264
PR_17	Papaver_rhoeas	37.8	Dobson et. al, 1996 http://www.jstor.org/stable/2446264
PR_18	Papaver_rhoeas	1.8	Dobson et. al, 1996 http://www.jstor.org/stable/2446264
PR_19	Papaver_rhoeas	0.4	Dobson et. al, 1996 http://www.jstor.org/stable/2446264
PR_2	Papaver_rhoeas	0.1	Dobson et. al, 1996 http://www.jstor.org/stable/2446264
PR_20	Papaver_rhoeas	0.1	Dobson et. al, 1996 http://www.jstor.org/stable/2446264
PR_21	Papaver_rhoeas	0.9	Dobson et. al, 1996 http://www.jstor.org/stable/2446264
PR_22	Papaver_rhoeas	0.6	Dobson et. al, 1996 http://www.jstor.org/stable/2446264
PR_23	Papaver_rhoeas	3.6	Dobson et. al, 1996 http://www.jstor.org/stable/2446264
PR_24	Papaver_rhoeas	0.1	Dobson et. al, 1996 http://www.jstor.org/stable/2446264
PR_25	Papaver_rhoeas	0.1	Dobson et. al, 1996 http://www.jstor.org/stable/2446264
PR_26	Papaver_rhoeas	2	Dobson et. al, 1996 http://www.jstor.org/stable/2446264
PR_27	Papaver_rhoeas	3	Dobson et. al, 1996 http://www.jstor.org/stable/2446264
PR_28	Papaver_rhoeas	0.1	Dobson et. al, 1996 http://www.jstor.org/stable/2446264
PR_29	Papaver_rhoeas	0.2	Dobson et. al, 1996 http://www.jstor.org/stable/2446264
PR_3	Papaver_rhoeas	0.2	Dobson et. al, 1996 http://www.jstor.org/stable/2446264
PR_30	Papaver_rhoeas	0.1	Dobson et. al, 1996 http://www.jstor.org/stable/2446264
PR_31	Papaver_rhoeas	0.2	Dobson et. al, 1996 http://www.jstor.org/stable/2446264
PR_4	Papaver_rhoeas	1.4	Dobson et. al, 1996 http://www.jstor.org/stable/2446264
PR_5	Papaver_rhoeas	0.2	Dobson et. al, 1996 http://www.jstor.org/stable/2446264
PR_6	Papaver_rhoeas	2	Dobson et. al, 1996 http://www.jstor.org/stable/2446264
PR_7	Papaver_rhoeas	0.35	Dobson et. al, 1996 http://www.jstor.org/stable/2446264
PR_8	Papaver_rhoeas	0.35	Dobson et. al, 1996 http://www.jstor.org/stable/2446264
PR_9	Papaver_rhoeas	2.4	Dobson et. al, 1996 http://www.jstor.org/stable/2446264
PS_1	Pastinaca_sativa	1.4	Borg-Karlson et. al, 1994 doi: 10.1016/S0031-9422(00)90518-1
PS_10	Pastinaca_sativa	5.5	Borg-Karlson et. al, 1994 doi: 10.1016/S0031-9422(00)90518-1
PS_11	Pastinaca_sativa	5	Borg-Karlson et. al, 1994 doi: 10.1016/S0031-9422(00)90518-1
PS_12	Pastinaca_sativa	1.3	Borg-Karlson et. al, 1994 doi: 10.1016/S0031-9422(00)90518-1
PS_13	Pastinaca_sativa	0.4	Borg-Karlson et. al, 1994 doi: 10.1016/S0031-9422(00)90518-1
PS_14	Pastinaca_sativa	0.6	Borg-Karlson et. al, 1994 doi: 10.1016/S0031-9422(00)90518-1
PS_15	Pastinaca_sativa	0.8	Borg-Karlson et. al, 1994 doi: 10.1016/S0031-9422(00)90518-1
PS_16	Pastinaca_sativa	12	Borg-Karlson et. al, 1994 doi: 10.1016/S0031-9422(00)90518-1
PS_2	Pastinaca_sativa	2.2	Borg-Karlson et. al, 1994 doi: 10.1016/S0031-9422(00)90518-1
PS_3	Pastinaca_sativa	1.2	Borg-Karlson et. al, 1994 doi: 10.1016/S0031-9422(00)90518-1
PS_4	Pastinaca_sativa	0.3	Borg-Karlson et. al, 1994 doi: 10.1016/S0031-9422(00)90518-1
PS_5	Pastinaca_sativa	31	Borg-Karlson et. al, 1994 doi: 10.1016/S0031-9422(00)90518-1
PS_6	Pastinaca_sativa	35	Borg-Karlson et. al, 1994 doi: 10.1016/S0031-9422(00)90518-1
PS_7	Pastinaca_sativa	0.7	Borg-Karlson et. al, 1994 doi: 10.1016/S0031-9422(00)90518-1
PS_8	Pastinaca_sativa	0.3	Borg-Karlson et. al, 1994 doi: 10.1016/S0031-9422(00)90518-1
PS_9	Pastinaca_sativa	0.6	Borg-Karlson et. al, 1994 doi: 10.1016/S0031-9422(00)90518-1
PA_1	Prunus_armeniaca	21.7	El-Sayed et. al, 2018 doi: 10.1603/0022-0493(2008)101[720:FSOCTA]2.0.CO;2
PA_10	Prunus_armeniaca	21.7	El-Sayed et. al, 2018 doi: 10.1603/0022-0493(2008)101[720:FSOCTA]2.0.CO;2
PA_2	Prunus_armeniaca	9.7	El-Sayed et. al, 2018 doi: 10.1603/0022-0493(2008)101[720:FSOCTA]2.0.CO;2
PA_3	Prunus_armeniaca	6.5	El-Sayed et. al, 2018 doi: 10.1603/0022-0493(2008)101[720:FSOCTA]2.0.CO;2
PA_4	Prunus_armeniaca	24.2	El-Sayed et. al, 2018 doi: 10.1603/0022-0493(2008)101[720:FSOCTA]2.0.CO;2
PA_5	Prunus_armeniaca	12.9	El-Sayed et. al, 2018 doi: 10.1603/0022-0493(2008)101[720:FSOCTA]2.0.CO;2
PA_6	Prunus_armeniaca	12.9	El-Sayed et. al, 2018 doi: 10.1603/0022-0493(2008)101[720:FSOCTA]2.0.CO;2
PA_7	Prunus_armeniaca	2.4	El-Sayed et. al, 2018 doi: 10.1603/0022-0493(2008)101[720:FSOCTA]2.0.CO;2
PA_8	Prunus_armeniaca	2.9	El-Sayed et. al, 2018 doi: 10.1603/0022-0493(2008)101[720:FSOCTA]2.0.CO;2
PA_9	Prunus_armeniaca	6.7	El-Sayed et. al, 2018 doi: 10.1603/0022-0493(2008)101[720:FSOCTA]2.0.CO;2
PAv_1	Prunus_avium	30.8	El-Sayed et. al, 2018 doi: 10.1603/0022-0493(2008)101[720:FSOCTA]2.0.CO;2
PAv_10	Prunus_avium	1.5	El-Sayed et. al, 2018 doi: 10.1603/0022-0493(2008)101[720:FSOCTA]2.0.CO;2
PAv_11	Prunus_avium	10.2	El-Sayed et. al, 2018 doi: 10.1603/0022-0493(2008)101[720:FSOCTA]2.0.CO;2
PAv_12	Prunus_avium	3.75	El-Sayed et. al, 2018 doi: 10.1603/0022-0493(2008)101[720:FSOCTA]2.0.CO;2
PAv_13	Prunus_avium	3.75	El-Sayed et. al, 2018 doi: 10.1603/0022-0493(2008)101[720:FSOCTA]2.0.CO;2
PAv_14	Prunus_avium	2.1	El-Sayed et. al, 2018 doi: 10.1603/0022-0493(2008)101[720:FSOCTA]2.0.CO;2
PAv_15	Prunus_avium	7.1	El-Sayed et. al, 2018 doi: 10.1603/0022-0493(2008)101[720:FSOCTA]2.0.CO;2
PAv_16	Prunus_avium	2.8	El-Sayed et. al, 2018 doi: 10.1603/0022-0493(2008)101[720:FSOCTA]2.0.CO;2
PAv_17	Prunus_avium	0.5	El-Sayed et. al, 2018 doi: 10.1603/0022-0493(2008)101[720:FSOCTA]2.0.CO;2
PAv_18	Prunus_avium	2.8	El-Sayed et. al, 2018 doi: 10.1603/0022-0493(2008)101[720:FSOCTA]2.0.CO;2
PAv_19	Prunus_avium	0.8	El-Sayed et. al, 2018 doi: 10.1603/0022-0493(2008)101[720:FSOCTA]2.0.CO;2
PAv_2	Prunus_avium	1.4	El-Sayed et. al, 2018 doi: 10.1603/0022-0493(2008)101[720:FSOCTA]2.0.CO;2
PAv_3	Prunus_avium	1.5	El-Sayed et. al, 2018 doi: 10.1603/0022-0493(2008)101[720:FSOCTA]2.0.CO;2
PAv_4	Prunus_avium	11.4	El-Sayed et. al, 2018 doi: 10.1603/0022-0493(2008)101[720:FSOCTA]2.0.CO;2
PAv_5	Prunus_avium	1.9	El-Sayed et. al, 2018 doi: 10.1603/0022-0493(2008)101[720:FSOCTA]2.0.CO;2
PAv_6	Prunus_avium	2.7	El-Sayed et. al, 2018 doi: 10.1603/0022-0493(2008)101[720:FSOCTA]2.0.CO;2
PAv_7	Prunus_avium	6.95	El-Sayed et. al, 2018 doi: 10.1603/0022-0493(2008)101[720:FSOCTA]2.0.CO;2
PAv_8	Prunus_avium	6.95	El-Sayed et. al, 2018 doi: 10.1603/0022-0493(2008)101[720:FSOCTA]2.0.CO;2
PAv_9	Prunus_avium	2.1	El-Sayed et. al, 2018 doi: 10.1603/0022-0493(2008)101[720:FSOCTA]2.0.CO;2
PD_1	Prunus_domestica	36.6	El-Sayed et. al, 2018 doi: 10.1603/0022-0493(2008)101[720:FSOCTA]2.0.CO;2
PD_2	Prunus_domestica	44.4	El-Sayed et. al, 2018 doi: 10.1603/0022-0493(2008)101[720:FSOCTA]2.0.CO;2
PD_3	Prunus_domestica	3.7	El-Sayed et. al, 2018 doi: 10.1603/0022-0493(2008)101[720:FSOCTA]2.0.CO;2
PD_4	Prunus_domestica	3.7	El-Sayed et. al, 2018 doi: 10.1603/0022-0493(2008)101[720:FSOCTA]2.0.CO;2
PD_5	Prunus_domestica	2.4	El-Sayed et. al, 2018 doi: 10.1603/0022-0493(2008)101[720:FSOCTA]2.0.CO;2
PD_6	Prunus_domestica	2.4	El-Sayed et. al, 2018 doi: 10.1603/0022-0493(2008)101[720:FSOCTA]2.0.CO;2
PDu_1	Prunus_dulcis	8.7	Farré-Armengol et. al, 2015 doi: 10.1016/j.bse.2015.05.007
PDu_2	Prunus_dulcis	0.43	Farré-Armengol et. al, 2015 doi: 10.1016/j.bse.2015.05.007
PDu_3	Prunus_dulcis	1	Farré-Armengol et. al, 2015 doi: 10.1016/j.bse.2015.05.007
PDu_4	Prunus_dulcis	5.7	Farré-Armengol et. al, 2015 doi: 10.1016/j.bse.2015.05.007
PDu_5	Prunus_dulcis	0.23	Farré-Armengol et. al, 2015 doi: 10.1016/j.bse.2015.05.007
PDu_6	Prunus_dulcis	0.6	Farré-Armengol et. al, 2015 doi: 10.1016/j.bse.2015.05.007
PDu_7	Prunus_dulcis	0.25	Farré-Armengol et. al, 2015 doi: 10.1016/j.bse.2015.05.007
PDu_8	Prunus_dulcis	0.54	Farré-Armengol et. al, 2015 doi: 10.1016/j.bse.2015.05.007
PP_1	Prunus_persica	2.8	El-Sayed et. al, 2018 doi: 10.1603/0022-0493(2008)101[720:FSOCTA]2.0.CO;2
PP_2	Prunus_persica	0.1	El-Sayed et. al, 2018 doi: 10.1603/0022-0493(2008)101[720:FSOCTA]2.0.CO;2
PP_3	Prunus_persica	0.3	El-Sayed et. al, 2018 doi: 10.1603/0022-0493(2008)101[720:FSOCTA]2.0.CO;2
PP_4	Prunus_persica	95.5	El-Sayed et. al, 2018 doi: 10.1603/0022-0493(2008)101[720:FSOCTA]2.0.CO;2
PP_5	Prunus_persica	0.1	El-Sayed et. al, 2018 doi: 10.1603/0022-0493(2008)101[720:FSOCTA]2.0.CO;2
PP_6	Prunus_persica	0.4	El-Sayed et. al, 2018 doi: 10.1603/0022-0493(2008)101[720:FSOCTA]2.0.CO;2
PP_7	Prunus_persica	0.9	El-Sayed et. al, 2018 doi: 10.1603/0022-0493(2008)101[720:FSOCTA]2.0.CO;2
PP_2_1	Prunus_persica_2	15.4569	Du et. al, 2017 doi: 10.4236/ae.2018.62009
PP_2_2	Prunus_persica_2	8.82025	Du et. al, 2017 doi: 10.4236/ae.2018.62009
PP_2_3	Prunus_persica_2	0.1575	Du et. al, 2017 doi: 10.4236/ae.2018.62009
PP_2_4	Prunus_persica_2	0.641375	Du et. al, 2017 doi: 10.4236/ae.2018.62009
PP_2_5	Prunus_persica_2	0.420625	Du et. al, 2017 doi: 10.4236/ae.2018.62009
PP_2_6	Prunus_persica_2	0.904875	Du et. al, 2017 doi: 10.4236/ae.2018.62009
PP_2_7	Prunus_persica_2	8.77625	Du et. al, 2017 doi: 10.4236/ae.2018.62009
PP_2_8	Prunus_persica_2	0.274125	Du et. al, 2017 doi: 10.4236/ae.2018.62009
PP_2_9	Prunus_persica_2	0.419	Du et. al, 2017 doi: 10.4236/ae.2018.62009
PP_2_10	Prunus_persica_2	11.9801	Du et. al, 2017 doi: 10.4236/ae.2018.62009
PP_2_11	Prunus_persica_2	0.208125	Du et. al, 2017 doi: 10.4236/ae.2018.62009
PP_2_12	Prunus_persica_2	0.61575	Du et. al, 2017 doi: 10.4236/ae.2018.62009
PP_2_13	Prunus_persica_2	1.79012	Du et. al, 2017 doi: 10.4236/ae.2018.62009
PP_2_14	Prunus_persica_2	0.278875	Du et. al, 2017 doi: 10.4236/ae.2018.62009
PP_2_15	Prunus_persica_2	0.127125	Du et. al, 2017 doi: 10.4236/ae.2018.62009
PP_2_16	Prunus_persica_2	11.2122	Du et. al, 2017 doi: 10.4236/ae.2018.62009
PP_2_17	Prunus_persica_2	0.85925	Du et. al, 2017 doi: 10.4236/ae.2018.62009
PP_2_18	Prunus_persica_2	3.38013	Du et. al, 2017 doi: 10.4236/ae.2018.62009
PP_2_19	Prunus_persica_2	29.9244	Du et. al, 2017 doi: 10.4236/ae.2018.62009
PP_2_20	Prunus_persica_2	3.73488	Du et. al, 2017 doi: 10.4236/ae.2018.62009
PC_1	Pyrus_communis	0.7	Lukas et. al, 2019 doi: 10.1007/s00049-019-00289-x
PC_10	Pyrus_communis	0.8	Lukas et. al, 2019 doi: 10.1007/s00049-019-00289-x
PC_11	Pyrus_communis	5.5	Lukas et. al, 2019 doi: 10.1007/s00049-019-00289-x
PC_12	Pyrus_communis	3.9	Lukas et. al, 2019 doi: 10.1007/s00049-019-00289-x
PC_13	Pyrus_communis	1.6	Lukas et. al, 2019 doi: 10.1007/s00049-019-00289-x
PC_14	Pyrus_communis	1	Lukas et. al, 2019 doi: 10.1007/s00049-019-00289-x
PC_15	Pyrus_communis	0.5	Lukas et. al, 2019 doi: 10.1007/s00049-019-00289-x
PC_16	Pyrus_communis	3.6	Lukas et. al, 2019 doi: 10.1007/s00049-019-00289-x
PC_17	Pyrus_communis	26.3	Lukas et. al, 2019 doi: 10.1007/s00049-019-00289-x
PC_18	Pyrus_communis	3.6	Lukas et. al, 2019 doi: 10.1007/s00049-019-00289-x
PC_19	Pyrus_communis	0.8	Lukas et. al, 2019 doi: 10.1007/s00049-019-00289-x
PC_2	Pyrus_communis	13.5	Lukas et. al, 2019 doi: 10.1007/s00049-019-00289-x
PC_20	Pyrus_communis	0.7	Lukas et. al, 2019 doi: 10.1007/s00049-019-00289-x
PC_21	Pyrus_communis	2.8	Lukas et. al, 2019 doi: 10.1007/s00049-019-00289-x
PC_22	Pyrus_communis	0.6	Lukas et. al, 2019 doi: 10.1007/s00049-019-00289-x
PC_23	Pyrus_communis	0.9	Lukas et. al, 2019 doi: 10.1007/s00049-019-00289-x
PC_24	Pyrus_communis	1.3	Lukas et. al, 2019 doi: 10.1007/s00049-019-00289-x
PC_25	Pyrus_communis	1.4	Lukas et. al, 2019 doi: 10.1007/s00049-019-00289-x
PC_26	Pyrus_communis	1.1	Lukas et. al, 2019 doi: 10.1007/s00049-019-00289-x
PC_27	Pyrus_communis	0.6	Lukas et. al, 2019 doi: 10.1007/s00049-019-00289-x
PC_3	Pyrus_communis	2.8	Lukas et. al, 2019 doi: 10.1007/s00049-019-00289-x
PC_4	Pyrus_communis	1.2	Lukas et. al, 2019 doi: 10.1007/s00049-019-00289-x
PC_5	Pyrus_communis	0.5	Lukas et. al, 2019 doi: 10.1007/s00049-019-00289-x
PC_6	Pyrus_communis	4.5	Lukas et. al, 2019 doi: 10.1007/s00049-019-00289-x
PC_7	Pyrus_communis	1.7	Lukas et. al, 2019 doi: 10.1007/s00049-019-00289-x
PC_8	Pyrus_communis	1.8	Lukas et. al, 2019 doi: 10.1007/s00049-019-00289-x
PC_9	Pyrus_communis	2.9	Lukas et. al, 2019 doi: 10.1007/s00049-019-00289-x
RA_1	Ranunculus_acris	0.1	Bergström et. al, 1994 doi: 10.1007/BF00989298
RA_10	Ranunculus_acris	2	Bergström et. al, 1994 doi: 10.1007/BF00989298
RA_11	Ranunculus_acris	0.1	Bergström et. al, 1994 doi: 10.1007/BF00989298
RA_12	Ranunculus_acris	0.6	Bergström et. al, 1994 doi: 10.1007/BF00989298
RA_13	Ranunculus_acris	0.1	Bergström et. al, 1994 doi: 10.1007/BF00989298
RA_14	Ranunculus_acris	0.1	Bergström et. al, 1994 doi: 10.1007/BF00989298
RA_15	Ranunculus_acris	1.9	Bergström et. al, 1994 doi: 10.1007/BF00989298
RA_16	Ranunculus_acris	0.1	Bergström et. al, 1994 doi: 10.1007/BF00989298
RA_17	Ranunculus_acris	0.1	Bergström et. al, 1994 doi: 10.1007/BF00989298
RA_18	Ranunculus_acris	0.2	Bergström et. al, 1994 doi: 10.1007/BF00989298
RA_19	Ranunculus_acris	0.1	Bergström et. al, 1994 doi: 10.1007/BF00989298
RA_2	Ranunculus_acris	0.3	Bergström et. al, 1994 doi: 10.1007/BF00989298
RA_20	Ranunculus_acris	1.2	Bergström et. al, 1994 doi: 10.1007/BF00989298
RA_21	Ranunculus_acris	0.1	Bergström et. al, 1994 doi: 10.1007/BF00989298
RA_22	Ranunculus_acris	0.1	Bergström et. al, 1994 doi: 10.1007/BF00989298
RA_23	Ranunculus_acris	3	Bergström et. al, 1994 doi: 10.1007/BF00989298
RA_24	Ranunculus_acris	2.6	Bergström et. al, 1994 doi: 10.1007/BF00989298
RA_25	Ranunculus_acris	0.1	Bergström et. al, 1994 doi: 10.1007/BF00989298
RA_26	Ranunculus_acris	0.3	Bergström et. al, 1994 doi: 10.1007/BF00989298
RA_27	Ranunculus_acris	1.1	Bergström et. al, 1994 doi: 10.1007/BF00989298
RA_28	Ranunculus_acris	0.1	Bergström et. al, 1994 doi: 10.1007/BF00989298
RA_29	Ranunculus_acris	0.1	Bergström et. al, 1994 doi: 10.1007/BF00989298
RA_3	Ranunculus_acris	0.1	Bergström et. al, 1994 doi: 10.1007/BF00989298
RA_30	Ranunculus_acris	0.2	Bergström et. al, 1994 doi: 10.1007/BF00989298
RA_4	Ranunculus_acris	0	Bergström et. al, 1994 doi: 10.1007/BF00989298
RA_5	Ranunculus_acris	0.1	Bergström et. al, 1994 doi: 10.1007/BF00989298
RA_6	Ranunculus_acris	0.3	Bergström et. al, 1994 doi: 10.1007/BF00989298
RA_7	Ranunculus_acris	84	Bergström et. al, 1994 doi: 10.1007/BF00989298
RA_8	Ranunculus_acris	0.5	Bergström et. al, 1994 doi: 10.1007/BF00989298
RA_9	Ranunculus_acris	0.4	Bergström et. al, 1994 doi: 10.1007/BF00989298
RP_1	Robinia_pseudoacacia	0.1	Kicel et. al, 2015 doi: 10.1080/10412905.2010.9700417
RP_10	Robinia_pseudoacacia	0.6	Kicel et. al, 2015 doi: 10.1080/10412905.2010.9700417
RP_11	Robinia_pseudoacacia	0.1	Kicel et. al, 2015 doi: 10.1080/10412905.2010.9700417
RP_12	Robinia_pseudoacacia	0.1	Kicel et. al, 2015 doi: 10.1080/10412905.2010.9700417
RP_13	Robinia_pseudoacacia	0.3	Kicel et. al, 2015 doi: 10.1080/10412905.2010.9700417
RP_14	Robinia_pseudoacacia	20.4	Kicel et. al, 2015 doi: 10.1080/10412905.2010.9700417
RP_15	Robinia_pseudoacacia	0.2	Kicel et. al, 2015 doi: 10.1080/10412905.2010.9700417
RP_16	Robinia_pseudoacacia	0.2	Kicel et. al, 2015 doi: 10.1080/10412905.2010.9700417
RP_17	Robinia_pseudoacacia	0.1	Kicel et. al, 2015 doi: 10.1080/10412905.2010.9700417
RP_18	Robinia_pseudoacacia	0.1	Kicel et. al, 2015 doi: 10.1080/10412905.2010.9700417
RP_19	Robinia_pseudoacacia	0.1	Kicel et. al, 2015 doi: 10.1080/10412905.2010.9700417
RP_2	Robinia_pseudoacacia	13.4	Kicel et. al, 2015 doi: 10.1080/10412905.2010.9700417
RP_20	Robinia_pseudoacacia	0.5	Kicel et. al, 2015 doi: 10.1080/10412905.2010.9700417
RP_21	Robinia_pseudoacacia	0.2	Kicel et. al, 2015 doi: 10.1080/10412905.2010.9700417
RP_22	Robinia_pseudoacacia	0.1	Kicel et. al, 2015 doi: 10.1080/10412905.2010.9700417
RP_23	Robinia_pseudoacacia	0.1	Kicel et. al, 2015 doi: 10.1080/10412905.2010.9700417
RP_24	Robinia_pseudoacacia	1.7	Kicel et. al, 2015 doi: 10.1080/10412905.2010.9700417
RP_25	Robinia_pseudoacacia	1.5	Kicel et. al, 2015 doi: 10.1080/10412905.2010.9700417
RP_26	Robinia_pseudoacacia	0.5	Kicel et. al, 2015 doi: 10.1080/10412905.2010.9700417
RP_27	Robinia_pseudoacacia	0.2	Kicel et. al, 2015 doi: 10.1080/10412905.2010.9700417
RP_28	Robinia_pseudoacacia	0.4	Kicel et. al, 2015 doi: 10.1080/10412905.2010.9700417
RP_29	Robinia_pseudoacacia	2	Kicel et. al, 2015 doi: 10.1080/10412905.2010.9700417
RP_3	Robinia_pseudoacacia	0.4	Kicel et. al, 2015 doi: 10.1080/10412905.2010.9700417
RP_30	Robinia_pseudoacacia	0.2	Kicel et. al, 2015 doi: 10.1080/10412905.2010.9700417
RP_31	Robinia_pseudoacacia	0.1	Kicel et. al, 2015 doi: 10.1080/10412905.2010.9700417
RP_32	Robinia_pseudoacacia	0.3	Kicel et. al, 2015 doi: 10.1080/10412905.2010.9700417
RP_33	Robinia_pseudoacacia	0.1	Kicel et. al, 2015 doi: 10.1080/10412905.2010.9700417
RP_34	Robinia_pseudoacacia	0.1	Kicel et. al, 2015 doi: 10.1080/10412905.2010.9700417
RP_35	Robinia_pseudoacacia	0.1	Kicel et. al, 2015 doi: 10.1080/10412905.2010.9700417
RP_36	Robinia_pseudoacacia	0.1	Kicel et. al, 2015 doi: 10.1080/10412905.2010.9700417
RP_37	Robinia_pseudoacacia	0.1	Kicel et. al, 2015 doi: 10.1080/10412905.2010.9700417
RP_38	Robinia_pseudoacacia	16.5	Kicel et. al, 2015 doi: 10.1080/10412905.2010.9700417
RP_39	Robinia_pseudoacacia	0.2	Kicel et. al, 2015 doi: 10.1080/10412905.2010.9700417
RP_4	Robinia_pseudoacacia	0.1	Kicel et. al, 2015 doi: 10.1080/10412905.2010.9700417
RP_40	Robinia_pseudoacacia	1.1	Kicel et. al, 2015 doi: 10.1080/10412905.2010.9700417
RP_41	Robinia_pseudoacacia	0.1	Kicel et. al, 2015 doi: 10.1080/10412905.2010.9700417
RP_42	Robinia_pseudoacacia	2	Kicel et. al, 2015 doi: 10.1080/10412905.2010.9700417
RP_43	Robinia_pseudoacacia	0.4	Kicel et. al, 2015 doi: 10.1080/10412905.2010.9700417
RP_44	Robinia_pseudoacacia	0.1	Kicel et. al, 2015 doi: 10.1080/10412905.2010.9700417
RP_45	Robinia_pseudoacacia	0.1	Kicel et. al, 2015 doi: 10.1080/10412905.2010.9700417
RP_46	Robinia_pseudoacacia	2.3	Kicel et. al, 2015 doi: 10.1080/10412905.2010.9700417
RP_47	Robinia_pseudoacacia	0.1	Kicel et. al, 2015 doi: 10.1080/10412905.2010.9700417
RP_48	Robinia_pseudoacacia	0.2	Kicel et. al, 2015 doi: 10.1080/10412905.2010.9700417
RP_49	Robinia_pseudoacacia	1.5	Kicel et. al, 2015 doi: 10.1080/10412905.2010.9700417
RP_5	Robinia_pseudoacacia	0.1	Kicel et. al, 2015 doi: 10.1080/10412905.2010.9700417
RP_50	Robinia_pseudoacacia	0.1	Kicel et. al, 2015 doi: 10.1080/10412905.2010.9700417
RP_51	Robinia_pseudoacacia	4.6	Kicel et. al, 2015 doi: 10.1080/10412905.2010.9700417
RP_52	Robinia_pseudoacacia	0.1	Kicel et. al, 2015 doi: 10.1080/10412905.2010.9700417
RP_53	Robinia_pseudoacacia	0.1	Kicel et. al, 2015 doi: 10.1080/10412905.2010.9700417
RP_54	Robinia_pseudoacacia	14.9	Kicel et. al, 2015 doi: 10.1080/10412905.2010.9700417
RP_55	Robinia_pseudoacacia	0.2	Kicel et. al, 2015 doi: 10.1080/10412905.2010.9700417
RP_56	Robinia_pseudoacacia	0.2	Kicel et. al, 2015 doi: 10.1080/10412905.2010.9700417
RP_57	Robinia_pseudoacacia	0.4	Kicel et. al, 2015 doi: 10.1080/10412905.2010.9700417
RP_58	Robinia_pseudoacacia	0.2	Kicel et. al, 2015 doi: 10.1080/10412905.2010.9700417
RP_59	Robinia_pseudoacacia	0.3	Kicel et. al, 2015 doi: 10.1080/10412905.2010.9700417
RP_6	Robinia_pseudoacacia	0.9	Kicel et. al, 2015 doi: 10.1080/10412905.2010.9700417
RP_60	Robinia_pseudoacacia	0.1	Kicel et. al, 2015 doi: 10.1080/10412905.2010.9700417
RP_61	Robinia_pseudoacacia	0.5	Kicel et. al, 2015 doi: 10.1080/10412905.2010.9700417
RP_62	Robinia_pseudoacacia	0.1	Kicel et. al, 2015 doi: 10.1080/10412905.2010.9700417
RP_63	Robinia_pseudoacacia	0.2	Kicel et. al, 2015 doi: 10.1080/10412905.2010.9700417
RP_64	Robinia_pseudoacacia	0.3	Kicel et. al, 2015 doi: 10.1080/10412905.2010.9700417
RP_65	Robinia_pseudoacacia	0.1	Kicel et. al, 2015 doi: 10.1080/10412905.2010.9700417
RP_66	Robinia_pseudoacacia	0.1	Kicel et. al, 2015 doi: 10.1080/10412905.2010.9700417
RP_67	Robinia_pseudoacacia	1.1	Kicel et. al, 2015 doi: 10.1080/10412905.2010.9700417
RP_68	Robinia_pseudoacacia	2.1	Kicel et. al, 2015 doi: 10.1080/10412905.2010.9700417
RP_69	Robinia_pseudoacacia	96.3	Kicel et. al, 2015 doi: 10.1080/10412905.2010.9700417
RP_7	Robinia_pseudoacacia	0.2	Kicel et. al, 2015 doi: 10.1080/10412905.2010.9700417
RP_70	Robinia_pseudoacacia	43.7	Kicel et. al, 2015 doi: 10.1080/10412905.2010.9700417
RP_71	Robinia_pseudoacacia	30.1	Kicel et. al, 2015 doi: 10.1080/10412905.2010.9700417
RP_72	Robinia_pseudoacacia	13.1	Kicel et. al, 2015 doi: 10.1080/10412905.2010.9700417
RP_73	Robinia_pseudoacacia	0.5	Kicel et. al, 2015 doi: 10.1080/10412905.2010.9700417
RP_74	Robinia_pseudoacacia	14.2	Kicel et. al, 2015 doi: 10.1080/10412905.2010.9700417
RP_75	Robinia_pseudoacacia	20.2	Kicel et. al, 2015 doi: 10.1080/10412905.2010.9700417
RP_76	Robinia_pseudoacacia	16	Kicel et. al, 2015 doi: 10.1080/10412905.2010.9700417
RP_77	Robinia_pseudoacacia	2.2	Kicel et. al, 2015 doi: 10.1080/10412905.2010.9700417
RP_8	Robinia_pseudoacacia	0.1	Kicel et. al, 2015 doi: 10.1080/10412905.2010.9700417
RP_9	Robinia_pseudoacacia	0.2	Kicel et. al, 2015 doi: 10.1080/10412905.2010.9700417
RP_2_1	Robinia_pseudoacacia_2	2.45	Xie et. al, 2005 doi: 10.1002/ffj.1720
RP_2_2	Robinia_pseudoacacia_2	3.5	Xie et. al, 2005 doi: 10.1002/ffj.1720
RP_2_3	Robinia_pseudoacacia_2	0.95	Xie et. al, 2005 doi: 10.1002/ffj.1720
RP_2_4	Robinia_pseudoacacia_2	29.2	Xie et. al, 2005 doi: 10.1002/ffj.1720
RP_2_5	Robinia_pseudoacacia_2	27.6	Xie et. al, 2005 doi: 10.1002/ffj.1720
RP_2_6	Robinia_pseudoacacia_2	1.45	Xie et. al, 2005 doi: 10.1002/ffj.1720
RP_2_7	Robinia_pseudoacacia_2	0.8	Xie et. al, 2005 doi: 10.1002/ffj.1720
RP_2_8	Robinia_pseudoacacia_2	0.0005	Xie et. al, 2005 doi: 10.1002/ffj.1720
RP_2_9	Robinia_pseudoacacia_2	0.5	Xie et. al, 2005 doi: 10.1002/ffj.1720
RP_2_10	Robinia_pseudoacacia_2	0.3	Xie et. al, 2005 doi: 10.1002/ffj.1720
RP_2_11	Robinia_pseudoacacia_2	0.05	Xie et. al, 2005 doi: 10.1002/ffj.1720
RP_2_12	Robinia_pseudoacacia_2	0.15	Xie et. al, 2005 doi: 10.1002/ffj.1720
RP_2_13	Robinia_pseudoacacia_2	0.0505	Xie et. al, 2005 doi: 10.1002/ffj.1720
RP_2_14	Robinia_pseudoacacia_2	3.8	Xie et. al, 2005 doi: 10.1002/ffj.1720
RP_2_15	Robinia_pseudoacacia_2	0.1	Xie et. al, 2005 doi: 10.1002/ffj.1720
RP_2_16	Robinia_pseudoacacia_2	0.6	Xie et. al, 2005 doi: 10.1002/ffj.1720
RP_2_17	Robinia_pseudoacacia_2	0.05	Xie et. al, 2005 doi: 10.1002/ffj.1720
RP_2_18	Robinia_pseudoacacia_2	0.1	Xie et. al, 2005 doi: 10.1002/ffj.1720
RP_2_19	Robinia_pseudoacacia_2	0.0505	Xie et. al, 2005 doi: 10.1002/ffj.1720
RP_2_20	Robinia_pseudoacacia_2	0.1	Xie et. al, 2005 doi: 10.1002/ffj.1720
RP_2_21	Robinia_pseudoacacia_2	0.001	Xie et. al, 2005 doi: 10.1002/ffj.1720
RP_2_22	Robinia_pseudoacacia_2	0.1	Xie et. al, 2005 doi: 10.1002/ffj.1720
RP_2_23	Robinia_pseudoacacia_2	9	Xie et. al, 2005 doi: 10.1002/ffj.1720
RP_2_24	Robinia_pseudoacacia_2	1.15	Xie et. al, 2005 doi: 10.1002/ffj.1720
RP_2_25	Robinia_pseudoacacia_2	4.8	Xie et. al, 2005 doi: 10.1002/ffj.1720
RP_2_26	Robinia_pseudoacacia_2	0.1	Xie et. al, 2005 doi: 10.1002/ffj.1720
RP_2_27	Robinia_pseudoacacia_2	0.0505	Xie et. al, 2005 doi: 10.1002/ffj.1720
RP_2_28	Robinia_pseudoacacia_2	0.0005	Xie et. al, 2005 doi: 10.1002/ffj.1720
RP_2_29	Robinia_pseudoacacia_2	0.0505	Xie et. al, 2005 doi: 10.1002/ffj.1720
RP_2_30	Robinia_pseudoacacia_2	0.2	Xie et. al, 2005 doi: 10.1002/ffj.1720
RP_2_31	Robinia_pseudoacacia_2	0.001	Xie et. al, 2005 doi: 10.1002/ffj.1720
RP_2_32	Robinia_pseudoacacia_2	0.0005	Xie et. al, 2005 doi: 10.1002/ffj.1720
RP_2_33	Robinia_pseudoacacia_2	0.0505	Xie et. al, 2005 doi: 10.1002/ffj.1720
RP_2_34	Robinia_pseudoacacia_2	0.0005	Xie et. al, 2005 doi: 10.1002/ffj.1720
RP_2_35	Robinia_pseudoacacia_2	0.0005	Xie et. al, 2005 doi: 10.1002/ffj.1720
RR_2_1	Rosa_rugosa_2	106.15	Sun et. al, 2019 doi: 10.1007/s13580-019-00166-0
RR_2_2	Rosa_rugosa_2	83.5267	Sun et. al, 2019 doi: 10.1007/s13580-019-00166-0
RR_2_3	Rosa_rugosa_2	17.3817	Sun et. al, 2019 doi: 10.1007/s13580-019-00166-0
RR_2_4	Rosa_rugosa_2	6.58833	Sun et. al, 2019 doi: 10.1007/s13580-019-00166-0
RR_2_5	Rosa_rugosa_2	7.22833	Sun et. al, 2019 doi: 10.1007/s13580-019-00166-0
RR_2_6	Rosa_rugosa_2	4.2	Sun et. al, 2019 doi: 10.1007/s13580-019-00166-0
RR_2_7	Rosa_rugosa_2	3.59167	Sun et. al, 2019 doi: 10.1007/s13580-019-00166-0
RR_2_8	Rosa_rugosa_2	8.05	Sun et. al, 2019 doi: 10.1007/s13580-019-00166-0
RR_2_9	Rosa_rugosa_2	0.0583333	Sun et. al, 2019 doi: 10.1007/s13580-019-00166-0
RR_2_10	Rosa_rugosa_2	1.07	Sun et. al, 2019 doi: 10.1007/s13580-019-00166-0
RR_2_11	Rosa_rugosa_2	0.81	Sun et. al, 2019 doi: 10.1007/s13580-019-00166-0
RR_2_12	Rosa_rugosa_2	0.338333	Sun et. al, 2019 doi: 10.1007/s13580-019-00166-0
RR_2_13	Rosa_rugosa_2	0.155	Sun et. al, 2019 doi: 10.1007/s13580-019-00166-0
RR_2_14	Rosa_rugosa_2	0.198333	Sun et. al, 2019 doi: 10.1007/s13580-019-00166-0
RR_2_15	Rosa_rugosa_2	0.0583333	Sun et. al, 2019 doi: 10.1007/s13580-019-00166-0
RR_2_16	Rosa_rugosa_2	0.19	Sun et. al, 2019 doi: 10.1007/s13580-019-00166-0
RR_2_17	Rosa_rugosa_2	3.20333	Sun et. al, 2019 doi: 10.1007/s13580-019-00166-0
RR_2_18	Rosa_rugosa_2	5.37	Sun et. al, 2019 doi: 10.1007/s13580-019-00166-0
RR_2_19	Rosa_rugosa_2	0.121667	Sun et. al, 2019 doi: 10.1007/s13580-019-00166-0
RR_2_20	Rosa_rugosa_2	13.8783	Sun et. al, 2019 doi: 10.1007/s13580-019-00166-0
RR_2_21	Rosa_rugosa_2	35.6433	Sun et. al, 2019 doi: 10.1007/s13580-019-00166-0
RR_2_22	Rosa_rugosa_2	0.186667	Sun et. al, 2019 doi: 10.1007/s13580-019-00166-0
RR_2_23	Rosa_rugosa_2	8.20667	Sun et. al, 2019 doi: 10.1007/s13580-019-00166-0
RR_2_24	Rosa_rugosa_2	1.415	Sun et. al, 2019 doi: 10.1007/s13580-019-00166-0
RR_2_25	Rosa_rugosa_2	1.97167	Sun et. al, 2019 doi: 10.1007/s13580-019-00166-0
RR_2_26	Rosa_rugosa_2	1.11667	Sun et. al, 2019 doi: 10.1007/s13580-019-00166-0
RR_2_27	Rosa_rugosa_2	0.461667	Sun et. al, 2019 doi: 10.1007/s13580-019-00166-0
RR_2_28	Rosa_rugosa_2	229.71	Sun et. al, 2019 doi: 10.1007/s13580-019-00166-0
RR_2_29	Rosa_rugosa_2	1.00333	Sun et. al, 2019 doi: 10.1007/s13580-019-00166-0
RR_2_30	Rosa_rugosa_2	3.405	Sun et. al, 2019 doi: 10.1007/s13580-019-00166-0
RR_2_31	Rosa_rugosa_2	0.3	Sun et. al, 2019 doi: 10.1007/s13580-019-00166-0
RR_2_32	Rosa_rugosa_2	0.08	Sun et. al, 2019 doi: 10.1007/s13580-019-00166-0
RR_2_33	Rosa_rugosa_2	0.14	Sun et. al, 2019 doi: 10.1007/s13580-019-00166-0
RR_2_34	Rosa_rugosa_2	0.035	Sun et. al, 2019 doi: 10.1007/s13580-019-00166-0
RR_2_35	Rosa_rugosa_2	3.455	Sun et. al, 2019 doi: 10.1007/s13580-019-00166-0
RR_2_36	Rosa_rugosa_2	4.62167	Sun et. al, 2019 doi: 10.1007/s13580-019-00166-0
RR_2_37	Rosa_rugosa_2	1.015	Sun et. al, 2019 doi: 10.1007/s13580-019-00166-0
RR_2_38	Rosa_rugosa_2	1.17333	Sun et. al, 2019 doi: 10.1007/s13580-019-00166-0
RR_2_39	Rosa_rugosa_2	0.478333	Sun et. al, 2019 doi: 10.1007/s13580-019-00166-0
RR_2_40	Rosa_rugosa_2	2.04833	Sun et. al, 2019 doi: 10.1007/s13580-019-00166-0
RR_2_41	Rosa_rugosa_2	0.0883333	Sun et. al, 2019 doi: 10.1007/s13580-019-00166-0
RR_2_42	Rosa_rugosa_2	0.055	Sun et. al, 2019 doi: 10.1007/s13580-019-00166-0
RR_2_43	Rosa_rugosa_2	0.085	Sun et. al, 2019 doi: 10.1007/s13580-019-00166-0
RR_2_44	Rosa_rugosa_2	0.116667	Sun et. al, 2019 doi: 10.1007/s13580-019-00166-0
RR_2_45	Rosa_rugosa_2	0.256667	Sun et. al, 2019 doi: 10.1007/s13580-019-00166-0
RR_2_46	Rosa_rugosa_2	0.233333	Sun et. al, 2019 doi: 10.1007/s13580-019-00166-0
RR_2_47	Rosa_rugosa_2	0.315	Sun et. al, 2019 doi: 10.1007/s13580-019-00166-0
RR_2_48	Rosa_rugosa_2	0.175	Sun et. al, 2019 doi: 10.1007/s13580-019-00166-0
RR_2_49	Rosa_rugosa_2	0.966	Sun et. al, 2019 doi: 10.1007/s13580-019-00166-0
RR_2_50	Rosa_rugosa_2	16.645	Sun et. al, 2019 doi: 10.1007/s13580-019-00166-0
RR_2_51	Rosa_rugosa_2	3.56667	Sun et. al, 2019 doi: 10.1007/s13580-019-00166-0
RR_2_52	Rosa_rugosa_2	3.835	Sun et. al, 2019 doi: 10.1007/s13580-019-00166-0
RR_2_53	Rosa_rugosa_2	4.77167	Sun et. al, 2019 doi: 10.1007/s13580-019-00166-0
RR_2_54	Rosa_rugosa_2	1.835	Sun et. al, 2019 doi: 10.1007/s13580-019-00166-0
RR_2_55	Rosa_rugosa_2	1410.15	Sun et. al, 2019 doi: 10.1007/s13580-019-00166-0
RR_2_56	Rosa_rugosa_2	539.975	Sun et. al, 2019 doi: 10.1007/s13580-019-00166-0
RR_2_57	Rosa_rugosa_2	234.487	Sun et. al, 2019 doi: 10.1007/s13580-019-00166-0
RR_2_58	Rosa_rugosa_2	273.485	Sun et. al, 2019 doi: 10.1007/s13580-019-00166-0
RR_2_59	Rosa_rugosa_2	793.35	Sun et. al, 2019 doi: 10.1007/s13580-019-00166-0
RR_2_60	Rosa_rugosa_2	0.813333	Sun et. al, 2019 doi: 10.1007/s13580-019-00166-0
RR_2_61	Rosa_rugosa_2	4.85333	Sun et. al, 2019 doi: 10.1007/s13580-019-00166-0
RR_2_62	Rosa_rugosa_2	29.4767	Sun et. al, 2019 doi: 10.1007/s13580-019-00166-0
RR_2_63	Rosa_rugosa_2	0.13	Sun et. al, 2019 doi: 10.1007/s13580-019-00166-0
RR_2_64	Rosa_rugosa_2	0.35	Sun et. al, 2019 doi: 10.1007/s13580-019-00166-0
RR_2_65	Rosa_rugosa_2	3.11167	Sun et. al, 2019 doi: 10.1007/s13580-019-00166-0
RR_2_66	Rosa_rugosa_2	1.01667	Sun et. al, 2019 doi: 10.1007/s13580-019-00166-0
RR_2_67	Rosa_rugosa_2	0.6	Sun et. al, 2019 doi: 10.1007/s13580-019-00166-0
RR_2_68	Rosa_rugosa_2	2.72167	Sun et. al, 2019 doi: 10.1007/s13580-019-00166-0
RR_2_69	Rosa_rugosa_2	0.115	Sun et. al, 2019 doi: 10.1007/s13580-019-00166-0
RR_2_70	Rosa_rugosa_2	1.86833	Sun et. al, 2019 doi: 10.1007/s13580-019-00166-0
RR_2_71	Rosa_rugosa_2	1.66833	Sun et. al, 2019 doi: 10.1007/s13580-019-00166-0
RR_2_72	Rosa_rugosa_2	0.358333	Sun et. al, 2019 doi: 10.1007/s13580-019-00166-0
RR_2_73	Rosa_rugosa_2	0.815	Sun et. al, 2019 doi: 10.1007/s13580-019-00166-0
RR_2_74	Rosa_rugosa_2	0.12	Sun et. al, 2019 doi: 10.1007/s13580-019-00166-0
RR_2_75	Rosa_rugosa_2	0.43	Sun et. al, 2019 doi: 10.1007/s13580-019-00166-0
RR_2_76	Rosa_rugosa_2	0.42	Sun et. al, 2019 doi: 10.1007/s13580-019-00166-0
RR_3_1	Rosa_rugosa_3	0.975	Dobson et. al, 1990 doi: 10.1080/0021213X.1990.10677139
RR_3_2	Rosa_rugosa_3	0.4	Dobson et. al, 1990 doi: 10.1080/0021213X.1990.10677139
RR_3_3	Rosa_rugosa_3	2.675	Dobson et. al, 1990 doi: 10.1080/0021213X.1990.10677139
RR_3_4	Rosa_rugosa_3	0.225	Dobson et. al, 1990 doi: 10.1080/0021213X.1990.10677139
RR_3_5	Rosa_rugosa_3	0.4255	Dobson et. al, 1990 doi: 10.1080/0021213X.1990.10677139
RR_3_6	Rosa_rugosa_3	2.05	Dobson et. al, 1990 doi: 10.1080/0021213X.1990.10677139
RR_3_7	Rosa_rugosa_3	1.7	Dobson et. al, 1990 doi: 10.1080/0021213X.1990.10677139
RR_3_8	Rosa_rugosa_3	0.025	Dobson et. al, 1990 doi: 10.1080/0021213X.1990.10677139
RR_3_9	Rosa_rugosa_3	1.05025	Dobson et. al, 1990 doi: 10.1080/0021213X.1990.10677139
RR_3_10	Rosa_rugosa_3	0.6	Dobson et. al, 1990 doi: 10.1080/0021213X.1990.10677139
RR_3_11	Rosa_rugosa_3	0.27525	Dobson et. al, 1990 doi: 10.1080/0021213X.1990.10677139
RR_3_12	Rosa_rugosa_3	0.125	Dobson et. al, 1990 doi: 10.1080/0021213X.1990.10677139
RO_1	Rosa_sp	25.9678	Feng et. al, 2010 doi: 10.3390/molecules15118390
RO_10	Rosa_sp	0.55	Feng et. al, 2010 doi: 10.3390/molecules15118390
RO_11	Rosa_sp	1.14154	Feng et. al, 2010 doi: 10.3390/molecules15118390
RO_12	Rosa_sp	0.825	Feng et. al, 2010 doi: 10.3390/molecules15118390
RO_13	Rosa_sp	0.642143	Feng et. al, 2010 doi: 10.3390/molecules15118390
RO_14	Rosa_sp	0.93625	Feng et. al, 2010 doi: 10.3390/molecules15118390
RO_15	Rosa_sp	0.492	Feng et. al, 2010 doi: 10.3390/molecules15118390
RO_16	Rosa_sp	1.14	Feng et. al, 2010 doi: 10.3390/molecules15118390
RO_17	Rosa_sp	0.4875	Feng et. al, 2010 doi: 10.3390/molecules15118390
RO_18	Rosa_sp	0.1075	Feng et. al, 2010 doi: 10.3390/molecules15118390
RO_19	Rosa_sp	1.08	Feng et. al, 2010 doi: 10.3390/molecules15118390
RO_2	Rosa_sp	0.464667	Feng et. al, 2010 doi: 10.3390/molecules15118390
RO_20	Rosa_sp	0.365	Feng et. al, 2010 doi: 10.3390/molecules15118390
RO_21	Rosa_sp	0.775833	Feng et. al, 2010 doi: 10.3390/molecules15118390
RO_22	Rosa_sp	27.1896	Feng et. al, 2010 doi: 10.3390/molecules15118390
RO_23	Rosa_sp	1.59625	Feng et. al, 2010 doi: 10.3390/molecules15118390
RO_24	Rosa_sp	0.336667	Feng et. al, 2010 doi: 10.3390/molecules15118390
RO_25	Rosa_sp	25.8048	Feng et. al, 2010 doi: 10.3390/molecules15118390
RO_26	Rosa_sp	1.35417	Feng et. al, 2010 doi: 10.3390/molecules15118390
RO_27	Rosa_sp	0.63	Feng et. al, 2010 doi: 10.3390/molecules15118390
RO_28	Rosa_sp	3.96474	Feng et. al, 2010 doi: 10.3390/molecules15118390
RO_29	Rosa_sp	0.165	Feng et. al, 2010 doi: 10.3390/molecules15118390
RO_3	Rosa_sp	8.89522	Feng et. al, 2010 doi: 10.3390/molecules15118390
RO_30	Rosa_sp	6.49727	Feng et. al, 2010 doi: 10.3390/molecules15118390
RO_31	Rosa_sp	1.43889	Feng et. al, 2010 doi: 10.3390/molecules15118390
RO_32	Rosa_sp	0.37	Feng et. al, 2010 doi: 10.3390/molecules15118390
RO_33	Rosa_sp	0.605714	Feng et. al, 2010 doi: 10.3390/molecules15118390
RO_4	Rosa_sp	0.195	Feng et. al, 2010 doi: 10.3390/molecules15118390
RO_5	Rosa_sp	0.5325	Feng et. al, 2010 doi: 10.3390/molecules15118390
RO_6	Rosa_sp	0.35625	Feng et. al, 2010 doi: 10.3390/molecules15118390
RO_7	Rosa_sp	1.0425	Feng et. al, 2010 doi: 10.3390/molecules15118390
RO_8	Rosa_sp	0.491538	Feng et. al, 2010 doi: 10.3390/molecules15118390
RO_9	Rosa_sp	0.335714	Feng et. al, 2010 doi: 10.3390/molecules15118390
RI_1	Rubus_idaeus	0.9	Robertson et. al, 1995 doi: 10.1016/0031-9422(94)00782-O
RI_10	Rubus_idaeus	0.2	Robertson et. al, 1995 doi: 10.1016/0031-9422(94)00782-O
RI_11	Rubus_idaeus	0.4	Robertson et. al, 1995 doi: 10.1016/0031-9422(94)00782-O
RI_12	Rubus_idaeus	1.1	Robertson et. al, 1995 doi: 10.1016/0031-9422(94)00782-O
RI_13	Rubus_idaeus	0.5	Robertson et. al, 1995 doi: 10.1016/0031-9422(94)00782-O
RI_14	Rubus_idaeus	0.6	Robertson et. al, 1995 doi: 10.1016/0031-9422(94)00782-O
RI_15	Rubus_idaeus	0.2	Robertson et. al, 1995 doi: 10.1016/0031-9422(94)00782-O
RI_16	Rubus_idaeus	0.9	Robertson et. al, 1995 doi: 10.1016/0031-9422(94)00782-O
RI_17	Rubus_idaeus	0.1	Robertson et. al, 1995 doi: 10.1016/0031-9422(94)00782-O
RI_18	Rubus_idaeus	0.2	Robertson et. al, 1995 doi: 10.1016/0031-9422(94)00782-O
RI_19	Rubus_idaeus	0.7	Robertson et. al, 1995 doi: 10.1016/0031-9422(94)00782-O
RI_2	Rubus_idaeus	0.4	Robertson et. al, 1995 doi: 10.1016/0031-9422(94)00782-O
RI_20	Rubus_idaeus	0.2	Robertson et. al, 1995 doi: 10.1016/0031-9422(94)00782-O
RI_21	Rubus_idaeus	0.2	Robertson et. al, 1995 doi: 10.1016/0031-9422(94)00782-O
RI_22	Rubus_idaeus	0.1	Robertson et. al, 1995 doi: 10.1016/0031-9422(94)00782-O
RI_23	Rubus_idaeus	0.2	Robertson et. al, 1995 doi: 10.1016/0031-9422(94)00782-O
RI_24	Rubus_idaeus	0.2	Robertson et. al, 1995 doi: 10.1016/0031-9422(94)00782-O
RI_25	Rubus_idaeus	0.5	Robertson et. al, 1995 doi: 10.1016/0031-9422(94)00782-O
RI_26	Rubus_idaeus	0.9	Robertson et. al, 1995 doi: 10.1016/0031-9422(94)00782-O
RI_27	Rubus_idaeus	0.3	Robertson et. al, 1995 doi: 10.1016/0031-9422(94)00782-O
RI_28	Rubus_idaeus	21.1	Robertson et. al, 1995 doi: 10.1016/0031-9422(94)00782-O
RI_29	Rubus_idaeus	44.5	Robertson et. al, 1995 doi: 10.1016/0031-9422(94)00782-O
RI_3	Rubus_idaeus	0.3	Robertson et. al, 1995 doi: 10.1016/0031-9422(94)00782-O
RI_30	Rubus_idaeus	0.1	Robertson et. al, 1995 doi: 10.1016/0031-9422(94)00782-O
RI_31	Rubus_idaeus	0.5	Robertson et. al, 1995 doi: 10.1016/0031-9422(94)00782-O
RI_32	Rubus_idaeus	3.1	Robertson et. al, 1995 doi: 10.1016/0031-9422(94)00782-O
RI_33	Rubus_idaeus	0.1	Robertson et. al, 1995 doi: 10.1016/0031-9422(94)00782-O
RI_34	Rubus_idaeus	0.1	Robertson et. al, 1995 doi: 10.1016/0031-9422(94)00782-O
RI_35	Rubus_idaeus	0.7	Robertson et. al, 1995 doi: 10.1016/0031-9422(94)00782-O
RI_36	Rubus_idaeus	0.4	Robertson et. al, 1995 doi: 10.1016/0031-9422(94)00782-O
RI_37	Rubus_idaeus	0.2	Robertson et. al, 1995 doi: 10.1016/0031-9422(94)00782-O
RI_38	Rubus_idaeus	2	Robertson et. al, 1995 doi: 10.1016/0031-9422(94)00782-O
RI_39	Rubus_idaeus	0.8	Robertson et. al, 1995 doi: 10.1016/0031-9422(94)00782-O
RI_4	Rubus_idaeus	0.1	Robertson et. al, 1995 doi: 10.1016/0031-9422(94)00782-O
RI_40	Rubus_idaeus	2.6	Robertson et. al, 1995 doi: 10.1016/0031-9422(94)00782-O
RI_41	Rubus_idaeus	0.1	Robertson et. al, 1995 doi: 10.1016/0031-9422(94)00782-O
RI_42	Rubus_idaeus	0.9	Robertson et. al, 1995 doi: 10.1016/0031-9422(94)00782-O
RI_43	Rubus_idaeus	0.2	Robertson et. al, 1995 doi: 10.1016/0031-9422(94)00782-O
RI_5	Rubus_idaeus	0.1	Robertson et. al, 1995 doi: 10.1016/0031-9422(94)00782-O
RI_6	Rubus_idaeus	5.2	Robertson et. al, 1995 doi: 10.1016/0031-9422(94)00782-O
RI_7	Rubus_idaeus	2.1	Robertson et. al, 1995 doi: 10.1016/0031-9422(94)00782-O
RI_8	Rubus_idaeus	0.1	Robertson et. al, 1995 doi: 10.1016/0031-9422(94)00782-O
RI_9	Rubus_idaeus	5.9	Robertson et. al, 1995 doi: 10.1016/0031-9422(94)00782-O
RI_2_1	Rubus_idaeus_2	33	Seisonen et. al, 2015 doi: 10.1016/j.foodchem.2014.07.125
RI_2_2	Rubus_idaeus_2	33	Seisonen et. al, 2015 doi: 10.1016/j.foodchem.2014.07.125
RI_2_3	Rubus_idaeus_2	50	Seisonen et. al, 2015 doi: 10.1016/j.foodchem.2014.07.125
RI_2_4	Rubus_idaeus_2	100	Seisonen et. al, 2015 doi: 10.1016/j.foodchem.2014.07.125
RI_2_5	Rubus_idaeus_2	100	Seisonen et. al, 2015 doi: 10.1016/j.foodchem.2014.07.125
RI_2_6	Rubus_idaeus_2	50	Seisonen et. al, 2015 doi: 10.1016/j.foodchem.2014.07.125
RI_2_7	Rubus_idaeus_2	50	Seisonen et. al, 2015 doi: 10.1016/j.foodchem.2014.07.125
RI_2_8	Rubus_idaeus_2	33	Seisonen et. al, 2015 doi: 10.1016/j.foodchem.2014.07.125
RI_2_9	Rubus_idaeus_2	83	Seisonen et. al, 2015 doi: 10.1016/j.foodchem.2014.07.125
RI_2_10	Rubus_idaeus_2	83	Seisonen et. al, 2015 doi: 10.1016/j.foodchem.2014.07.125
RI_2_11	Rubus_idaeus_2	50	Seisonen et. al, 2015 doi: 10.1016/j.foodchem.2014.07.125
RI_2_12	Rubus_idaeus_2	66	Seisonen et. al, 2015 doi: 10.1016/j.foodchem.2014.07.125
RI_2_13	Rubus_idaeus_2	66	Seisonen et. al, 2015 doi: 10.1016/j.foodchem.2014.07.125
RI_2_14	Rubus_idaeus_2	66	Seisonen et. al, 2015 doi: 10.1016/j.foodchem.2014.07.125
RI_2_15	Rubus_idaeus_2	66	Seisonen et. al, 2015 doi: 10.1016/j.foodchem.2014.07.125
RI_2_16	Rubus_idaeus_2	33	Seisonen et. al, 2015 doi: 10.1016/j.foodchem.2014.07.125
SCa_1	Salix_caprea	0.2	Tollsten and Knudsen, 1992 doi: 10.1007/BF00939189
SCa_10	Salix_caprea	1.9	Tollsten and Knudsen, 1992 doi: 10.1007/BF00939189
SCa_11	Salix_caprea	6.45	Tollsten and Knudsen, 1992 doi: 10.1007/BF00939189
SCa_12	Salix_caprea	0.9	Tollsten and Knudsen, 1992 doi: 10.1007/BF00939189
SCa_13	Salix_caprea	72.9	Tollsten and Knudsen, 1992 doi: 10.1007/BF00939189
SCa_14	Salix_caprea	0.2	Tollsten and Knudsen, 1992 doi: 10.1007/BF00939189
SCa_15	Salix_caprea	11.15	Tollsten and Knudsen, 1992 doi: 10.1007/BF00939189
SCa_2	Salix_caprea	0.1	Tollsten and Knudsen, 1992 doi: 10.1007/BF00939189
SCa_3	Salix_caprea	0.4	Tollsten and Knudsen, 1992 doi: 10.1007/BF00939189
SCa_4	Salix_caprea	0.45	Tollsten and Knudsen, 1992 doi: 10.1007/BF00939189
SCa_5	Salix_caprea	0.3	Tollsten and Knudsen, 1992 doi: 10.1007/BF00939189
SCa_6	Salix_caprea	0.65	Tollsten and Knudsen, 1992 doi: 10.1007/BF00939189
SCa_7	Salix_caprea	2.6	Tollsten and Knudsen, 1992 doi: 10.1007/BF00939189
SCa_8	Salix_caprea	1.95	Tollsten and Knudsen, 1992 doi: 10.1007/BF00939189
SCa_9	Salix_caprea	1.1	Tollsten and Knudsen, 1992 doi: 10.1007/BF00939189
SC_2_1	Salix_caprea_2	3.525	Dötterl et. al, 2014 doi: 10.1371/journal.pone.0093421
SC_2_2	Salix_caprea_2	1.1	Dötterl et. al, 2014 doi: 10.1371/journal.pone.0093421
SC_2_3	Salix_caprea_2	3.9	Dötterl et. al, 2014 doi: 10.1371/journal.pone.0093421
SC_2_4	Salix_caprea_2	0.15	Dötterl et. al, 2014 doi: 10.1371/journal.pone.0093421
SC_2_5	Salix_caprea_2	0.5	Dötterl et. al, 2014 doi: 10.1371/journal.pone.0093421
SC_2_6	Salix_caprea_2	0.85	Dötterl et. al, 2014 doi: 10.1371/journal.pone.0093421
SC_2_7	Salix_caprea_2	60.575	Dötterl et. al, 2014 doi: 10.1371/journal.pone.0093421
SC_2_8	Salix_caprea_2	9.325	Dötterl et. al, 2014 doi: 10.1371/journal.pone.0093421
SC_2_9	Salix_caprea_2	1.75	Dötterl et. al, 2014 doi: 10.1371/journal.pone.0093421
SC_2_10	Salix_caprea_2	0.175	Dötterl et. al, 2014 doi: 10.1371/journal.pone.0093421
SC_2_11	Salix_caprea_2	2.825	Dötterl et. al, 2014 doi: 10.1371/journal.pone.0093421
SC_2_12	Salix_caprea_2	0.1	Dötterl et. al, 2014 doi: 10.1371/journal.pone.0093421
SC_2_13	Salix_caprea_2	0.57525	Dötterl et. al, 2014 doi: 10.1371/journal.pone.0093421
SC_2_14	Salix_caprea_2	1.625	Dötterl et. al, 2014 doi: 10.1371/journal.pone.0093421
SC_2_15	Salix_caprea_2	7.8	Dötterl et. al, 2014 doi: 10.1371/journal.pone.0093421
SC_2_16	Salix_caprea_2	6.9	Dötterl et. al, 2014 doi: 10.1371/journal.pone.0093421
SC_2_17	Salix_caprea_2	0.9	Dötterl et. al, 2014 doi: 10.1371/journal.pone.0093421
SC_2_18	Salix_caprea_2	0.725	Dötterl et. al, 2014 doi: 10.1371/journal.pone.0093421
SC_2_19	Salix_caprea_2	0.35	Dötterl et. al, 2014 doi: 10.1371/journal.pone.0093421
SC_2_20	Salix_caprea_2	0.05	Dötterl et. al, 2014 doi: 10.1371/journal.pone.0093421
SC_2_21	Salix_caprea_2	0.325	Dötterl et. al, 2014 doi: 10.1371/journal.pone.0093421
SC_2_22	Salix_caprea_2	0.175	Dötterl et. al, 2014 doi: 10.1371/journal.pone.0093421
SC_2_23	Salix_caprea_2	0.025	Dötterl et. al, 2014 doi: 10.1371/journal.pone.0093421
SC_2_24	Salix_caprea_2	0.05	Dötterl et. al, 2014 doi: 10.1371/journal.pone.0093421
SC_2_25	Salix_caprea_2	1.32525	Dötterl et. al, 2014 doi: 10.1371/journal.pone.0093421
SC_2_26	Salix_caprea_2	0.05	Dötterl et. al, 2014 doi: 10.1371/journal.pone.0093421
SC_2_27	Salix_caprea_2	2.1	Dötterl et. al, 2014 doi: 10.1371/journal.pone.0093421
SC_2_28	Salix_caprea_2	4.65	Dötterl et. al, 2014 doi: 10.1371/journal.pone.0093421
SC_2_29	Salix_caprea_2	1.275	Dötterl et. al, 2014 doi: 10.1371/journal.pone.0093421
SC_2_30	Salix_caprea_2	0.25	Dötterl et. al, 2014 doi: 10.1371/journal.pone.0093421
SC_2_31	Salix_caprea_2	0.775	Dötterl et. al, 2014 doi: 10.1371/journal.pone.0093421
SC_2_32	Salix_caprea_2	3.1	Dötterl et. al, 2014 doi: 10.1371/journal.pone.0093421
SC_2_33	Salix_caprea_2	2.05	Dötterl et. al, 2014 doi: 10.1371/journal.pone.0093421
SC_2_34	Salix_caprea_2	3.475	Dötterl et. al, 2014 doi: 10.1371/journal.pone.0093421
SC_2_35	Salix_caprea_2	0.175	Dötterl et. al, 2014 doi: 10.1371/journal.pone.0093421
SC_2_36	Salix_caprea_2	0.0005	Dötterl et. al, 2014 doi: 10.1371/journal.pone.0093421
SC_2_37	Salix_caprea_2	0.125	Dötterl et. al, 2014 doi: 10.1371/journal.pone.0093421
SAL_1	Salix_sp	1.78	Tollsten and Knudsen, 1992 doi: 10.1007/BF00939189
SAL_10	Salix_sp	1.2	Tollsten and Knudsen, 1992 doi: 10.1007/BF00939189
SAL_11	Salix_sp	0.2	Tollsten and Knudsen, 1992 doi: 10.1007/BF00939189
SAL_12	Salix_sp	4.54	Tollsten and Knudsen, 1992 doi: 10.1007/BF00939189
SAL_13	Salix_sp	0.2	Tollsten and Knudsen, 1992 doi: 10.1007/BF00939189
SAL_14	Salix_sp	1.55	Tollsten and Knudsen, 1992 doi: 10.1007/BF00939189
SAL_15	Salix_sp	1.05	Tollsten and Knudsen, 1992 doi: 10.1007/BF00939189
SAL_16	Salix_sp	1.05	Tollsten and Knudsen, 1992 doi: 10.1007/BF00939189
SAL_17	Salix_sp	1.9	Tollsten and Knudsen, 1992 doi: 10.1007/BF00939189
SAL_18	Salix_sp	4.96667	Tollsten and Knudsen, 1992 doi: 10.1007/BF00939189
SAL_19	Salix_sp	0.4	Tollsten and Knudsen, 1992 doi: 10.1007/BF00939189
SAL_2	Salix_sp	0.25	Tollsten and Knudsen, 1992 doi: 10.1007/BF00939189
SAL_20	Salix_sp	0.3	Tollsten and Knudsen, 1992 doi: 10.1007/BF00939189
SAL_21	Salix_sp	4.91667	Tollsten and Knudsen, 1992 doi: 10.1007/BF00939189
SAL_22	Salix_sp	0.75	Tollsten and Knudsen, 1992 doi: 10.1007/BF00939189
SAL_23	Salix_sp	2.5	Tollsten and Knudsen, 1992 doi: 10.1007/BF00939189
SAL_24	Salix_sp	52.2167	Tollsten and Knudsen, 1992 doi: 10.1007/BF00939189
SAL_25	Salix_sp	0.2	Tollsten and Knudsen, 1992 doi: 10.1007/BF00939189
SAL_26	Salix_sp	0.633333	Tollsten and Knudsen, 1992 doi: 10.1007/BF00939189
SAL_27	Salix_sp	3.8	Tollsten and Knudsen, 1992 doi: 10.1007/BF00939189
SAL_28	Salix_sp	9.85	Tollsten and Knudsen, 1992 doi: 10.1007/BF00939189
SAL_29	Salix_sp	2.9	Tollsten and Knudsen, 1992 doi: 10.1007/BF00939189
SAL_3	Salix_sp	0.333333	Tollsten and Knudsen, 1992 doi: 10.1007/BF00939189
SAL_30	Salix_sp	3	Tollsten and Knudsen, 1992 doi: 10.1007/BF00939189
SAL_31	Salix_sp	8.2	Tollsten and Knudsen, 1992 doi: 10.1007/BF00939189
SAL_4	Salix_sp	0.7	Tollsten and Knudsen, 1992 doi: 10.1007/BF00939189
SAL_5	Salix_sp	1.4	Tollsten and Knudsen, 1992 doi: 10.1007/BF00939189
SAL_6	Salix_sp	0.3	Tollsten and Knudsen, 1992 doi: 10.1007/BF00939189
SAL_7	Salix_sp	0.65	Tollsten and Knudsen, 1992 doi: 10.1007/BF00939189
SAL_8	Salix_sp	1.41667	Tollsten and Knudsen, 1992 doi: 10.1007/BF00939189
SAL_9	Salix_sp	9.91667	Tollsten and Knudsen, 1992 doi: 10.1007/BF00939189
SN_1	Sambucus_nigra	38.5	Kaack et. al, 2006 doi: 10.1007/s00217-005-0122-y
SN_10	Sambucus_nigra	7.2	Kaack et. al, 2006 doi: 10.1007/s00217-005-0122-y
SN_11	Sambucus_nigra	4	Kaack et. al, 2006 doi: 10.1007/s00217-005-0122-y
SN_12	Sambucus_nigra	140	Kaack et. al, 2006 doi: 10.1007/s00217-005-0122-y
SN_13	Sambucus_nigra	0.2	Kaack et. al, 2006 doi: 10.1007/s00217-005-0122-y
SN_14	Sambucus_nigra	18.4	Kaack et. al, 2006 doi: 10.1007/s00217-005-0122-y
SN_15	Sambucus_nigra	1.4	Kaack et. al, 2006 doi: 10.1007/s00217-005-0122-y
SN_16	Sambucus_nigra	0.2	Kaack et. al, 2006 doi: 10.1007/s00217-005-0122-y
SN_17	Sambucus_nigra	35.2	Kaack et. al, 2006 doi: 10.1007/s00217-005-0122-y
SN_18	Sambucus_nigra	1	Kaack et. al, 2006 doi: 10.1007/s00217-005-0122-y
SN_19	Sambucus_nigra	4.6	Kaack et. al, 2006 doi: 10.1007/s00217-005-0122-y
SN_2	Sambucus_nigra	42.3	Kaack et. al, 2006 doi: 10.1007/s00217-005-0122-y
SN_20	Sambucus_nigra	1.8	Kaack et. al, 2006 doi: 10.1007/s00217-005-0122-y
SN_21	Sambucus_nigra	0.8	Kaack et. al, 2006 doi: 10.1007/s00217-005-0122-y
SN_22	Sambucus_nigra	15.7	Kaack et. al, 2006 doi: 10.1007/s00217-005-0122-y
SN_23	Sambucus_nigra	307	Kaack et. al, 2006 doi: 10.1007/s00217-005-0122-y
SN_24	Sambucus_nigra	99.5	Kaack et. al, 2006 doi: 10.1007/s00217-005-0122-y
SN_25	Sambucus_nigra	125	Kaack et. al, 2006 doi: 10.1007/s00217-005-0122-y
SN_26	Sambucus_nigra	7.7	Kaack et. al, 2006 doi: 10.1007/s00217-005-0122-y
SN_27	Sambucus_nigra	362	Kaack et. al, 2006 doi: 10.1007/s00217-005-0122-y
SN_28	Sambucus_nigra	18.2	Kaack et. al, 2006 doi: 10.1007/s00217-005-0122-y
SN_29	Sambucus_nigra	16	Kaack et. al, 2006 doi: 10.1007/s00217-005-0122-y
SN_3	Sambucus_nigra	14.2	Kaack et. al, 2006 doi: 10.1007/s00217-005-0122-y
SN_30	Sambucus_nigra	1.7	Kaack et. al, 2006 doi: 10.1007/s00217-005-0122-y
SN_31	Sambucus_nigra	232	Kaack et. al, 2006 doi: 10.1007/s00217-005-0122-y
SN_32	Sambucus_nigra	12.7	Kaack et. al, 2006 doi: 10.1007/s00217-005-0122-y
SN_33	Sambucus_nigra	11.5	Kaack et. al, 2006 doi: 10.1007/s00217-005-0122-y
SN_34	Sambucus_nigra	61	Kaack et. al, 2006 doi: 10.1007/s00217-005-0122-y
SN_35	Sambucus_nigra	7.3	Kaack et. al, 2006 doi: 10.1007/s00217-005-0122-y
SN_36	Sambucus_nigra	2.4	Kaack et. al, 2006 doi: 10.1007/s00217-005-0122-y
SN_37	Sambucus_nigra	7.7	Kaack et. al, 2006 doi: 10.1007/s00217-005-0122-y
SN_38	Sambucus_nigra	165	Kaack et. al, 2006 doi: 10.1007/s00217-005-0122-y
SN_39	Sambucus_nigra	470	Kaack et. al, 2006 doi: 10.1007/s00217-005-0122-y
SN_4	Sambucus_nigra	3	Kaack et. al, 2006 doi: 10.1007/s00217-005-0122-y
SN_40	Sambucus_nigra	8.1	Kaack et. al, 2006 doi: 10.1007/s00217-005-0122-y
SN_41	Sambucus_nigra	0.4	Kaack et. al, 2006 doi: 10.1007/s00217-005-0122-y
SN_42	Sambucus_nigra	2.7	Kaack et. al, 2006 doi: 10.1007/s00217-005-0122-y
SN_43	Sambucus_nigra	0.9	Kaack et. al, 2006 doi: 10.1007/s00217-005-0122-y
SN_44	Sambucus_nigra	2.9	Kaack et. al, 2006 doi: 10.1007/s00217-005-0122-y
SN_45	Sambucus_nigra	736	Kaack et. al, 2006 doi: 10.1007/s00217-005-0122-y
SN_46	Sambucus_nigra	0.9	Kaack et. al, 2006 doi: 10.1007/s00217-005-0122-y
SN_47	Sambucus_nigra	2.1	Kaack et. al, 2006 doi: 10.1007/s00217-005-0122-y
SN_48	Sambucus_nigra	25.4	Kaack et. al, 2006 doi: 10.1007/s00217-005-0122-y
SN_49	Sambucus_nigra	11.2	Kaack et. al, 2006 doi: 10.1007/s00217-005-0122-y
SN_5	Sambucus_nigra	17.6	Kaack et. al, 2006 doi: 10.1007/s00217-005-0122-y
SN_50	Sambucus_nigra	1.9	Kaack et. al, 2006 doi: 10.1007/s00217-005-0122-y
SN_51	Sambucus_nigra	41.2	Kaack et. al, 2006 doi: 10.1007/s00217-005-0122-y
SN_52	Sambucus_nigra	11.6	Kaack et. al, 2006 doi: 10.1007/s00217-005-0122-y
SN_53	Sambucus_nigra	2.5	Kaack et. al, 2006 doi: 10.1007/s00217-005-0122-y
SN_54	Sambucus_nigra	15	Kaack et. al, 2006 doi: 10.1007/s00217-005-0122-y
SN_55	Sambucus_nigra	18.6	Kaack et. al, 2006 doi: 10.1007/s00217-005-0122-y
SN_56	Sambucus_nigra	5.6	Kaack et. al, 2006 doi: 10.1007/s00217-005-0122-y
SN_57	Sambucus_nigra	2.5	Kaack et. al, 2006 doi: 10.1007/s00217-005-0122-y
SN_6	Sambucus_nigra	18.6	Kaack et. al, 2006 doi: 10.1007/s00217-005-0122-y
SN_7	Sambucus_nigra	34.9	Kaack et. al, 2006 doi: 10.1007/s00217-005-0122-y
SN_8	Sambucus_nigra	8.1	Kaack et. al, 2006 doi: 10.1007/s00217-005-0122-y
SN_9	Sambucus_nigra	40.7	Kaack et. al, 2006 doi: 10.1007/s00217-005-0122-y
SN_2_1	Sambucus_nigra_2	22.125	Bajer et. al, 2017 doi: 10.1177/1934578X1701201231
SN_2_2	Sambucus_nigra_2	0.15	Bajer et. al, 2017 doi: 10.1177/1934578X1701201231
SN_2_3	Sambucus_nigra_2	5.65	Bajer et. al, 2017 doi: 10.1177/1934578X1701201231
SN_2_4	Sambucus_nigra_2	0.15	Bajer et. al, 2017 doi: 10.1177/1934578X1701201231
SN_2_5	Sambucus_nigra_2	6.875	Bajer et. al, 2017 doi: 10.1177/1934578X1701201231
SN_2_6	Sambucus_nigra_2	28.45	Bajer et. al, 2017 doi: 10.1177/1934578X1701201231
SN_2_7	Sambucus_nigra_2	0.025	Bajer et. al, 2017 doi: 10.1177/1934578X1701201231
SN_2_8	Sambucus_nigra_2	1.075	Bajer et. al, 2017 doi: 10.1177/1934578X1701201231
SN_2_9	Sambucus_nigra_2	0.925	Bajer et. al, 2017 doi: 10.1177/1934578X1701201231
SN_2_10	Sambucus_nigra_2	0.05	Bajer et. al, 2017 doi: 10.1177/1934578X1701201231
SN_2_11	Sambucus_nigra_2	0.225	Bajer et. al, 2017 doi: 10.1177/1934578X1701201231
SN_2_12	Sambucus_nigra_2	1.4	Bajer et. al, 2017 doi: 10.1177/1934578X1701201231
SN_2_13	Sambucus_nigra_2	0.2	Bajer et. al, 2017 doi: 10.1177/1934578X1701201231
SN_2_14	Sambucus_nigra_2	0.35	Bajer et. al, 2017 doi: 10.1177/1934578X1701201231
SN_2_15	Sambucus_nigra_2	0.1	Bajer et. al, 2017 doi: 10.1177/1934578X1701201231
SN_2_16	Sambucus_nigra_2	0.375	Bajer et. al, 2017 doi: 10.1177/1934578X1701201231
SN_2_17	Sambucus_nigra_2	0.25	Bajer et. al, 2017 doi: 10.1177/1934578X1701201231
SN_2_18	Sambucus_nigra_2	0.175	Bajer et. al, 2017 doi: 10.1177/1934578X1701201231
SN_2_19	Sambucus_nigra_2	0.05	Bajer et. al, 2017 doi: 10.1177/1934578X1701201231
SN_2_20	Sambucus_nigra_2	0.025	Bajer et. al, 2017 doi: 10.1177/1934578X1701201231
SN_2_21	Sambucus_nigra_2	1.35	Bajer et. al, 2017 doi: 10.1177/1934578X1701201231
SN_2_22	Sambucus_nigra_2	1.975	Bajer et. al, 2017 doi: 10.1177/1934578X1701201231
SN_2_23	Sambucus_nigra_2	2.025	Bajer et. al, 2017 doi: 10.1177/1934578X1701201231
SN_2_24	Sambucus_nigra_2	0.1	Bajer et. al, 2017 doi: 10.1177/1934578X1701201231
SN_2_25	Sambucus_nigra_2	0.375	Bajer et. al, 2017 doi: 10.1177/1934578X1701201231
SN_2_26	Sambucus_nigra_2	0.425	Bajer et. al, 2017 doi: 10.1177/1934578X1701201231
SN_2_27	Sambucus_nigra_2	0.05	Bajer et. al, 2017 doi: 10.1177/1934578X1701201231
SN_2_28	Sambucus_nigra_2	1	Bajer et. al, 2017 doi: 10.1177/1934578X1701201231
SN_2_29	Sambucus_nigra_2	0.125	Bajer et. al, 2017 doi: 10.1177/1934578X1701201231
SN_2_30	Sambucus_nigra_2	0.55	Bajer et. al, 2017 doi: 10.1177/1934578X1701201231
SN_2_31	Sambucus_nigra_2	0.525	Bajer et. al, 2017 doi: 10.1177/1934578X1701201231
SN_2_32	Sambucus_nigra_2	0.05	Bajer et. al, 2017 doi: 10.1177/1934578X1701201231
SN_2_33	Sambucus_nigra_2	0.25	Bajer et. al, 2017 doi: 10.1177/1934578X1701201231
SN_2_34	Sambucus_nigra_2	0.05	Bajer et. al, 2017 doi: 10.1177/1934578X1701201231
SN_2_35	Sambucus_nigra_2	0.325	Bajer et. al, 2017 doi: 10.1177/1934578X1701201231
SN_2_36	Sambucus_nigra_2	0.125	Bajer et. al, 2017 doi: 10.1177/1934578X1701201231
SN_2_37	Sambucus_nigra_2	0.15	Bajer et. al, 2017 doi: 10.1177/1934578X1701201231
SN_2_38	Sambucus_nigra_2	7.175	Bajer et. al, 2017 doi: 10.1177/1934578X1701201231
SN_2_39	Sambucus_nigra_2	0.15	Bajer et. al, 2017 doi: 10.1177/1934578X1701201231
SN_2_40	Sambucus_nigra_2	0.25	Bajer et. al, 2017 doi: 10.1177/1934578X1701201231
SN_2_41	Sambucus_nigra_2	0.425	Bajer et. al, 2017 doi: 10.1177/1934578X1701201231
SN_2_42	Sambucus_nigra_2	0.075	Bajer et. al, 2017 doi: 10.1177/1934578X1701201231
SN_2_43	Sambucus_nigra_2	0.575	Bajer et. al, 2017 doi: 10.1177/1934578X1701201231
SN_2_44	Sambucus_nigra_2	0.575	Bajer et. al, 2017 doi: 10.1177/1934578X1701201231
SC_1	Scabiosa_columbaria	3.1	Bajer et. al, 2017 doi: 10.1177/1934578X1701201231
SC_2	Scabiosa_columbaria	16.1	Bajer et. al, 2017 doi: 10.1177/1934578X1701201231
SC_3	Scabiosa_columbaria	35.5	Bajer et. al, 2017 doi: 10.1177/1934578X1701201231
SC_4	Scabiosa_columbaria	19.1	Bajer et. al, 2017 doi: 10.1177/1934578X1701201231
SC_5	Scabiosa_columbaria	1.8	Bajer et. al, 2017 doi: 10.1177/1934578X1701201231
SC_6	Scabiosa_columbaria	1.8	Bajer et. al, 2017 doi: 10.1177/1934578X1701201231
SC_7	Scabiosa_columbaria	19.7	Bajer et. al, 2017 doi: 10.1177/1934578X1701201231
SC_8	Scabiosa_columbaria	4.6	Bajer et. al, 2017 doi: 10.1177/1934578X1701201231
SL_1	Silene_latifolia	0.3	Bajer et. al, 2017 doi: 10.1177/1934578X1701201231
SL_10	Silene_latifolia	0.3	Bajer et. al, 2017 doi: 10.1177/1934578X1701201231
SL_11	Silene_latifolia	0.1	Bajer et. al, 2017 doi: 10.1177/1934578X1701201231
SL_12	Silene_latifolia	0.6	Bajer et. al, 2017 doi: 10.1177/1934578X1701201231
SL_13	Silene_latifolia	0.3	Bajer et. al, 2017 doi: 10.1177/1934578X1701201231
SL_14	Silene_latifolia	0.7	Bajer et. al, 2017 doi: 10.1177/1934578X1701201231
SL_15	Silene_latifolia	0.5	Bajer et. al, 2017 doi: 10.1177/1934578X1701201231
SL_16	Silene_latifolia	0.3	Bajer et. al, 2017 doi: 10.1177/1934578X1701201231
SL_17	Silene_latifolia	8.4	Bajer et. al, 2017 doi: 10.1177/1934578X1701201231
SL_18	Silene_latifolia	5.5	Bajer et. al, 2017 doi: 10.1177/1934578X1701201231
SL_19	Silene_latifolia	0.3	Bajer et. al, 2017 doi: 10.1177/1934578X1701201231
SL_2	Silene_latifolia	0.6	Bajer et. al, 2017 doi: 10.1177/1934578X1701201231
SL_20	Silene_latifolia	0.7	Bajer et. al, 2017 doi: 10.1177/1934578X1701201231
SL_21	Silene_latifolia	0.3	Bajer et. al, 2017 doi: 10.1177/1934578X1701201231
SL_22	Silene_latifolia	0.1	Bajer et. al, 2017 doi: 10.1177/1934578X1701201231
SL_23	Silene_latifolia	1.5	Bajer et. al, 2017 doi: 10.1177/1934578X1701201231
SL_24	Silene_latifolia	1.4	Bajer et. al, 2017 doi: 10.1177/1934578X1701201231
SL_25	Silene_latifolia	0.2	Bajer et. al, 2017 doi: 10.1177/1934578X1701201231
SL_26	Silene_latifolia	0.4	Bajer et. al, 2017 doi: 10.1177/1934578X1701201231
[truncated: 315 more rows]

## Sheet: S5
Sample	Plant species	Shannon index	Compound richness
Actinidia_chinensis	Actinidia_chinensis	2.673	48
Aesculus_hippocastanum	Aesculus_hippocastanum	2.49131	22
Artemisia_sp	Artemisia_sp	2.2084	24
Anthriscus_sylvestris	Anthriscus_sylvestris	1.84131	15
Brassica_napus	Brassica_napus	2.56704	15
Brassica_rapa	Brassica_rapa	2.05863	20
Cirsium_arvense	Cirsium_arvense	1.13967	13
Corydalis_cava	Corydalis_cava	2.60268	26
Citrus_sp	Citrus_sp	2.98204	70
Crataegus_monogyna	Crataegus_monogyna	3.30867	66
Cucurbita_pepo_1	Cucurbita_pepo	0.527912	12
Cucurbita_pepo_2	Cucurbita_pepo	0.38645	10
Centaurea_scabiosa	Centaurea_scabiosa	2.13799	15
Datura_wrightii	Datura_wrightii	2.28869	64
Filipendula_ulmaria	Filipendula_ulmaria	1.74524	18
Helianthus_annuus	Helianthus_annuus	1.64932	32
Hedychium_coronarium	Hedychium_coronarium	2.35072	40
Knautia_arvensis	Knautia_arvensis	2.45983	22
Liriodendron_tulipifera	Liriodendron_tulipifera	0.591212	4
Matricaria_recutita	Matricaria_recutita	2.48633	37
Medicago_sativa	Medicago_sativa	2.42672	30
Nelumbo_nucifera	Nelumbo_nucifera	2.31131	39
Narcissus_poeticus	Narcissus_poeticus	3.56745	83
Nymphaea_sp	Nymphaea_sp	1.42663	21
Origanum_vulgare	Origanum_vulgare	0.76446	9
Prunus_armeniaca	Prunus_armeniaca	2.09695	10
Prunus_avium	Prunus_avium	2.41984	19
Pyrus_communis	Pyrus_communis	2.5878	27
Prunus_domestica	Prunus_domestica	1.16495	6
Prunus_persica	Prunus_persica	0.240571	7
Papaver_rhoeas	Papaver_rhoeas	2.17439	31
Pastinaca_sativa	Pastinaca_sativa	1.75213	16
Ranunculus_acris	Ranunculus_acris	0.855894	29
Rubus_idaeus	Rubus_idaeus	2.08387	43
Rosa_sp	Rosa_sp	2.2652	33
Robinia_pseudoacacia	Robinia_pseudoacacia	2.59394	77
Salix_sp	Salix_sp	2.32726	31
Scabiosa_columbaria	Scabiosa_columbaria	1.68046	8
Salix_caprea	Salix_caprea	1.11774	15
Silene_latifolia	Silene_latifolia	2.4211	43
Sambucus_nigra	Sambucus_nigra	2.73159	57
Silene_vulgaris	Silene_vulgaris	2.23871	33
Syringa_vulgaris	Syringa_vulgaris	1.22818	6
Trifolium_pratense	Trifolium_pratense	2.18385	17
Vicia_faba	Vicia_faba	1.44488	28
Valeriana_officinalis	Valeriana_officinalis	2.27417	19
Actinidia_chinensis_2	Actinidia_chinensis	2.02243	22
Actinidia_chinensis_3	Actinidia_chinensis	2.4572	27
Brassica_napus_2	Brassica_napus	3.3704	62
Cirsium_arvense_2	Cirsium_arvense	1.64499	19
Cirsium_arvense_3	Cirsium_arvense	2.73357	38
Cucurbita_pepo_3	Cucurbita_pepo	0.602141	8
Hedychium_coronarium_2	Hedychium_coronarium	3.18379	64
Medicago_sativa_2	Medicago_sativa	2.57082	60
Nelumbo_nucifera_2	Nelumbo_nucifera	3.23993	70
Oenothera_biennis_2	Oenothera_biennis	0.479658	5
Prunus_persica_2	Prunus_persica	2.14358	20
Robinia_pseudoacacia_2	Robinia_pseudoacacia	1.88466	35
Rosa_rugosa_2	Rosa_rugosa	2.01365	76
Rosa_rugosa_3	Rosa_rugosa	2.0733	12
Brassica_napus_3	Brassica_napus	2.14311	9
Rubus_idaeus_2	Rubus_idaeus	2.70626	16
Salix_caprea_2	Salix_caprea	2.16919	37
Sambucus_nigra_2	Sambucus_nigra	2.22589	44
Silene_latifolia_2	Silene_latifolia	2.49591	27
Syringa_vulgaris_2	Syringa_vulgaris	0.811688	12
Taraxacum_officinale	Taraxacum_officinale	1.15721	18
Trifolium_repens_2	Trifolium_repens	3.29203	48
Echium_vulgare_1	Echium_vulgare	1.69553	13
Lupinus_polyphyllus_1	Lupinus_polyphyllus	2.41458	37
Lythrum_salicaria_1	Lythrum_salicaria	2.961	43
Malus_domestica_1	Malus_domestica	3.19615	41
Malus_domestica_2	Malus_domestica	1.54658	8
Malus_domestica_3	Malus_domestica	0.562474	13
Prunus_dulcis	Prunus_dulcis	1.30892	8
Solidago_canadensis	Solidago_canadensis	2.45613	55
Vaccinium_corymbosum	Vaccinium_corymbosum	1.98071	28
Fragaria_ananassa_1	Fragaria_ananassa	1.73043	13
Fragaria_ananassa_2	Fragaria_ananassa	1.46018	11
